# Supplementary material for: Repeated major inland retreat of Thwaites and Pine Island glaciers (West Antarctica) during the Pliocene
Source: Proc Natl Acad Sci U S A. 2025 Dec 22;123(1):e2508341122. doi: 10.1073/pnas.2508341122 (PMC12773727; doi:10.1073/pnas.2508341122)
Supplement: Supplementary file 2 — Dataset S01 (XLSX) [file pnas.2508341122.sd01.xlsx]

## Sheet: Dataset S1 AgeModel
Dataset S1
Undatable run on 2025-03-21 09:34:28. nsim=100000 bootpc=10 xfactor=0.15 combine=Yes
Depth (CSF-A, m)	Median age (ka)	Mean age (ka)	95.4% age (ka)	68.2% age (ka)	68.2% age (ka)	95.4% age (ka)
87.57	3207	3207	3207	3207	3207	3208
87.6	3207	3207	3207	3207	3208	3208
87.7	3208	3208	3207	3208	3209	3210
87.8	3209	3209	3208	3208	3210	3213
87.9	3210	3210	3208	3209	3212	3215
88	3211	3211	3208	3209	3213	3217
88.1	3212	3212	3209	3210	3214	3220
88.2	3212	3213	3209	3210	3216	3222
88.3	3213	3214	3209	3211	3217	3225
88.4	3214	3215	3210	3212	3218	3227
88.5	3215	3216	3210	3212	3220	3229
88.6	3216	3217	3210	3213	3221	3232
88.7	3217	3218	3210	3213	3222	3234
88.8	3218	3219	3211	3214	3224	3237
88.9	3219	3220	3211	3214	3225	3239
89	3219	3221	3211	3215	3227	3241
89.1	3220	3222	3212	3215	3228	3244
89.2	3221	3223	3212	3216	3229	3246
89.3	3222	3224	3212	3216	3231	3249
89.4	3223	3225	3213	3217	3232	3251
89.5	3224	3226	3213	3218	3233	3253
89.6	3225	3227	3213	3218	3235	3255
89.7	3225	3228	3214	3219	3236	3258
89.8	3226	3229	3214	3219	3237	3260
89.9	3227	3230	3214	3220	3239	3262
90	3228	3231	3214	3220	3240	3264
90.1	3229	3232	3215	3221	3242	3266
90.2	3230	3233	3215	3221	3243	3268
90.3	3231	3233	3215	3222	3244	3270
90.4	3232	3234	3216	3222	3246	3272
90.5	3232	3235	3216	3223	3247	3274
90.6	3233	3236	3216	3224	3248	3275
90.7	3234	3237	3217	3224	3250	3277
90.8	3235	3238	3217	3225	3251	3278
90.9	3236	3239	3217	3225	3252	3280
91	3237	3240	3217	3226	3254	3281
91.1	3238	3241	3218	3226	3255	3282
91.2	3239	3242	3218	3227	3256	3284
91.3	3239	3243	3218	3227	3258	3285
91.4	3240	3243	3219	3228	3259	3286
91.5	3241	3244	3219	3229	3260	3287
91.6	3242	3245	3219	3229	3262	3288
91.7	3243	3246	3220	3230	3263	3289
91.8	3244	3247	3220	3230	3264	3290
91.9	3245	3248	3220	3231	3265	3291
92	3245	3249	3221	3231	3266	3292
92.1	3246	3249	3221	3232	3268	3293
92.2	3247	3250	3221	3232	3269	3294
92.3	3248	3251	3222	3233	3270	3295
92.4	3249	3252	3222	3233	3271	3296
92.5	3250	3253	3222	3234	3272	3296
92.6	3251	3254	3222	3235	3273	3297
92.7	3252	3254	3223	3235	3274	3298
92.8	3252	3255	3223	3236	3275	3299
92.9	3253	3256	3223	3236	3276	3299
93	3254	3257	3224	3237	3277	3300
93.1	3255	3257	3224	3237	3278	3301
93.2	3256	3258	3224	3238	3279	3301
93.3	3257	3259	3225	3239	3280	3302
93.4	3258	3260	3225	3239	3281	3303
93.5	3259	3261	3225	3240	3282	3303
93.6	3260	3261	3226	3240	3283	3304
93.7	3260	3262	3226	3241	3284	3304
93.8	3261	3263	3226	3241	3285	3305
93.9	3262	3264	3227	3242	3285	3306
94	3263	3264	3227	3243	3286	3306
94.1	3264	3265	3227	3243	3287	3307
94.2	3265	3266	3228	3244	3288	3307
94.3	3266	3267	3228	3245	3288	3308
94.4	3267	3267	3229	3245	3289	3308
94.5	3268	3268	3229	3246	3290	3309
94.6	3269	3269	3229	3246	3291	3309
94.7	3269	3270	3230	3247	3291	3310
94.8	3270	3270	3230	3248	3292	3310
94.9	3271	3271	3230	3248	3293	3311
95	3272	3272	3231	3249	3293	3311
95.1	3273	3273	3231	3250	3294	3312
95.2	3274	3273	3232	3251	3295	3312
95.3	3275	3274	3232	3251	3295	3313
95.4	3276	3275	3233	3252	3296	3313
95.5	3277	3276	3233	3253	3297	3314
95.6	3278	3276	3233	3254	3297	3314
95.7	3279	3277	3234	3254	3298	3314
95.8	3280	3278	3234	3255	3299	3315
95.9	3281	3279	3235	3256	3299	3315
96	3282	3280	3235	3257	3300	3316
96.1	3283	3280	3236	3258	3301	3316
96.2	3283	3281	3236	3259	3301	3317
96.3	3284	3282	3237	3260	3302	3317
96.4	3285	3283	3237	3260	3302	3318
96.5	3286	3284	3238	3261	3303	3318
96.6	3287	3285	3238	3262	3304	3318
96.7	3288	3285	3239	3263	3304	3319
96.8	3289	3286	3239	3264	3305	3319
96.9	3290	3287	3240	3265	3306	3320
97	3291	3288	3240	3266	3306	3320
97.1	3292	3289	3241	3268	3307	3321
97.2	3293	3290	3242	3269	3307	3321
97.3	3294	3291	3242	3270	3308	3321
97.4	3295	3291	3243	3271	3309	3322
97.5	3296	3292	3243	3272	3309	3322
97.6	3297	3293	3244	3273	3310	3323
97.7	3298	3294	3244	3275	3310	3323
97.8	3299	3295	3245	3276	3311	3323
97.9	3300	3296	3245	3277	3312	3324
98	3301	3297	3246	3278	3312	3324
98.1	3302	3298	3247	3280	3313	3325
98.2	3303	3299	3247	3281	3313	3325
98.3	3304	3300	3248	3283	3314	3326
98.4	3305	3301	3248	3284	3315	3326
98.5	3306	3301	3249	3285	3315	3327
98.6	3307	3302	3250	3287	3316	3327
98.7	3307	3303	3250	3288	3316	3328
98.8	3308	3304	3251	3290	3317	3328
98.9	3309	3305	3251	3291	3318	3329
99	3310	3306	3252	3293	3318	3330
99.1	3311	3307	3252	3294	3319	3331
99.2	3312	3308	3253	3296	3319	3332
99.3	3313	3309	3254	3297	3320	3333
99.4	3314	3310	3254	3299	3321	3334
99.5	3315	3311	3255	3301	3321	3335
99.6	3316	3312	3255	3302	3322	3336
99.7	3317	3313	3256	3304	3322	3337
99.8	3318	3314	3256	3306	3323	3338
99.9	3319	3315	3257	3308	3323	3339
100	3320	3316	3257	3309	3324	3340
100.1	3321	3317	3258	3311	3325	3341
100.2	3322	3318	3258	3313	3325	3342
100.3	3323	3319	3259	3315	3326	3343
100.4	3324	3320	3259	3317	3326	3344
100.5	3325	3321	3260	3319	3327	3345
100.6	3326	3322	3260	3321	3328	3346
100.7	3327	3323	3260	3323	3328	3347
100.8	3328	3324	3261	3325	3329	3348
100.9	3329	3325	3261	3327	3329	3349
101	3330	3325	3262	3329	3330	3351
101.1	3330	3326	3262	3330	3331	3352
101.2	3331	3327	3262	3330	3332	3353
101.3	3331	3328	3263	3331	3333	3355
101.4	3332	3328	3263	3331	3333	3356
101.5	3333	3329	3264	3331	3334	3357
101.6	3333	3330	3264	3331	3335	3359
101.7	3334	3330	3264	3332	3336	3361
101.8	3334	3331	3265	3332	3337	3362
101.9	3335	3332	3265	3332	3338	3364
102	3335	3332	3266	3332	3339	3365
102.1	3336	3333	3266	3333	3340	3367
102.2	3336	3334	3267	3333	3341	3368
102.3	3337	3334	3267	3333	3342	3370
102.4	3338	3335	3267	3334	3343	3372
102.5	3338	3336	3268	3334	3344	3374
102.6	3339	3336	3268	3334	3345	3375
102.7	3339	3337	3269	3334	3345	3377
102.8	3340	3338	3269	3335	3346	3378
102.9	3340	3338	3269	3335	3347	3380
103	3341	3339	3270	3335	3348	3381
103.1	3341	3340	3270	3335	3349	3383
103.2	3342	3340	3271	3336	3350	3385
103.3	3343	3341	3271	3336	3351	3386
103.4	3343	3341	3271	3336	3352	3388
103.5	3344	3342	3272	3337	3353	3389
103.6	3344	3343	3272	3337	3354	3391
103.7	3345	3343	3273	3337	3355	3393
103.8	3345	3344	3273	3338	3356	3394
103.9	3346	3345	3273	3338	3357	3396
104	3346	3345	3274	3338	3357	3397
104.1	3347	3346	3274	3338	3358	3399
104.2	3348	3347	3275	3339	3359	3400
104.3	3348	3347	3275	3339	3360	3402
104.4	3349	3348	3275	3339	3361	3403
104.5	3349	3349	3276	3340	3362	3405
104.6	3350	3349	3276	3340	3363	3406
104.7	3350	3350	3277	3340	3364	3408
104.8	3351	3351	3277	3341	3365	3409
104.9	3351	3351	3278	3341	3366	3411
105	3352	3352	3278	3341	3367	3412
105.1	3353	3353	3278	3342	3368	3414
105.2	3353	3353	3279	3342	3368	3415
105.3	3354	3354	3279	3342	3369	3417
105.4	3354	3355	3280	3342	3370	3418
105.5	3355	3355	3280	3343	3371	3420
105.6	3355	3356	3280	3343	3372	3421
105.7	3356	3356	3281	3343	3373	3423
105.8	3357	3357	3281	3344	3374	3424
105.9	3357	3358	3282	3344	3375	3426
106	3358	3358	3282	3344	3376	3427
106.1	3358	3359	3282	3345	3377	3428
106.2	3359	3360	3283	3345	3378	3430
106.3	3359	3360	3283	3345	3379	3431
106.4	3360	3361	3284	3346	3380	3432
106.5	3361	3362	3284	3346	3380	3433
106.6	3361	3362	3284	3346	3381	3434
106.7	3362	3363	3285	3347	3382	3436
106.8	3362	3364	3285	3347	3383	3437
106.9	3363	3364	3286	3347	3384	3438
107	3363	3365	3286	3348	3385	3440
107.1	3364	3365	3287	3348	3386	3441
107.2	3364	3366	3287	3348	3387	3442
107.3	3365	3367	3287	3349	3388	3444
107.4	3366	3367	3288	3349	3389	3445
107.5	3366	3368	3288	3349	3390	3446
107.6	3367	3369	3289	3350	3390	3447
107.7	3367	3369	3289	3350	3391	3449
107.8	3368	3370	3289	3350	3392	3450
107.9	3368	3371	3290	3351	3393	3451
108	3369	3371	3290	3351	3394	3453
108.1	3370	3372	3291	3351	3395	3454
108.2	3370	3372	3291	3352	3396	3455
108.3	3371	3373	3291	3352	3397	3456
108.4	3371	3374	3292	3352	3398	3457
108.5	3372	3374	3292	3353	3399	3458
108.6	3372	3375	3293	3353	3400	3459
108.7	3373	3376	3293	3353	3400	3460
108.8	3374	3376	3294	3354	3401	3461
108.9	3374	3377	3294	3354	3402	3463
109	3375	3377	3294	3354	3403	3464
109.1	3375	3378	3295	3355	3404	3465
109.2	3376	3379	3295	3355	3405	3466
109.3	3376	3379	3296	3355	3406	3467
109.4	3377	3380	3296	3356	3407	3468
109.5	3378	3381	3296	3356	3408	3469
109.6	3378	3381	3297	3357	3409	3470
109.7	3379	3382	3297	3357	3409	3471
109.8	3379	3382	3298	3357	3410	3472
109.9	3380	3383	3298	3358	3411	3473
110	3380	3384	3298	3358	3412	3474
110.1	3381	3384	3299	3358	3413	3475
110.2	3382	3385	3299	3359	3414	3476
110.3	3382	3386	3300	3359	3415	3477
110.4	3383	3386	3300	3359	3416	3478
110.5	3383	3387	3301	3360	3417	3479
110.6	3384	3387	3301	3360	3417	3480
110.7	3384	3388	3302	3360	3418	3481
110.8	3385	3389	3302	3361	3419	3482
110.9	3386	3389	3302	3361	3420	3483
111	3386	3390	3303	3362	3421	3484
111.1	3387	3390	3303	3362	3422	3485
111.2	3387	3391	3304	3362	3423	3485
111.3	3388	3392	3304	3363	3424	3486
111.4	3388	3392	3304	3363	3425	3487
111.5	3389	3393	3305	3363	3425	3488
111.6	3390	3394	3305	3364	3426	3489
111.7	3390	3394	3306	3364	3427	3490
111.8	3391	3395	3306	3364	3428	3490
111.9	3391	3395	3307	3365	3429	3491
112	3392	3396	3307	3365	3430	3492
112.1	3392	3397	3307	3365	3431	3493
112.2	3393	3397	3308	3366	3432	3494
112.3	3394	3398	3308	3366	3432	3495
112.4	3394	3398	3309	3367	3433	3496
112.5	3395	3399	3309	3367	3434	3497
112.6	3395	3400	3310	3367	3435	3497
112.7	3396	3400	3310	3368	3436	3498
112.8	3396	3401	3310	3368	3437	3499
112.9	3397	3401	3311	3368	3438	3500
113	3398	3402	3311	3369	3438	3500
113.1	3398	3402	3312	3369	3439	3501
113.2	3399	3403	3312	3369	3440	3502
113.3	3399	3404	3313	3370	3441	3503
113.4	3400	3404	3313	3370	3442	3504
113.5	3400	3405	3313	3371	3443	3504
113.6	3401	3405	3314	3371	3443	3505
113.7	3402	3406	3314	3371	3444	3506
113.8	3402	3407	3315	3372	3445	3506
113.9	3403	3407	3315	3372	3446	3507
114	3403	3408	3316	3372	3447	3508
114.1	3404	3408	3316	3373	3447	3508
114.2	3405	3409	3317	3373	3448	3509
114.3	3405	3410	3317	3374	3449	3510
114.4	3406	3410	3317	3374	3450	3510
114.5	3406	3411	3318	3374	3451	3511
114.6	3407	3411	3318	3375	3452	3512
114.7	3407	3412	3319	3375	3452	3512
114.8	3408	3412	3319	3375	3453	3513
114.9	3409	3413	3320	3376	3454	3513
115	3409	3414	3320	3376	3455	3514
115.1	3410	3414	3321	3376	3455	3515
115.2	3410	3415	3321	3377	3456	3515
115.3	3411	3415	3322	3377	3457	3516
115.4	3411	3416	3322	3378	3458	3517
115.5	3412	3416	3323	3378	3458	3517
115.6	3413	3417	3323	3378	3459	3518
115.7	3413	3418	3323	3379	3460	3518
115.8	3414	3418	3324	3379	3461	3519
115.9	3414	3419	3324	3379	3461	3520
116	3415	3419	3325	3380	3462	3520
116.1	3415	3420	3325	3380	3463	3521
116.2	3416	3420	3326	3381	3464	3521
116.3	3417	3421	3326	3381	3464	3522
116.4	3417	3421	3327	3381	3465	3522
116.5	3418	3422	3327	3382	3466	3523
116.6	3418	3423	3328	3382	3467	3523
116.7	3419	3423	3328	3383	3467	3524
116.8	3419	3424	3328	3383	3468	3524
116.9	3420	3424	3329	3383	3469	3525
117	3421	3425	3330	3384	3469	3526
117.1	3421	3425	3330	3384	3470	3526
117.2	3422	3426	3330	3384	3471	3527
117.3	3422	3426	3331	3385	3472	3527
117.4	3423	3427	3331	3385	3472	3528
117.5	3424	3428	3332	3386	3473	3528
117.6	3424	3428	3332	3386	3474	3529
117.7	3425	3429	3333	3386	3474	3529
117.8	3425	3429	3333	3387	3475	3530
117.9	3426	3430	3334	3387	3476	3531
118	3426	3430	3334	3388	3476	3531
118.1	3427	3431	3335	3388	3477	3532
118.2	3428	3431	3335	3388	3478	3532
118.3	3428	3432	3336	3389	3478	3533
118.4	3429	3432	3336	3389	3479	3533
118.5	3429	3433	3336	3389	3480	3534
118.6	3430	3434	3337	3390	3480	3534
118.7	3430	3434	3337	3390	3481	3535
118.8	3431	3435	3338	3391	3482	3535
118.9	3432	3435	3338	3391	3482	3536
119	3432	3436	3339	3391	3483	3536
119.1	3433	3436	3339	3392	3483	3537
119.2	3433	3437	3339	3392	3484	3537
119.3	3434	3437	3340	3393	3485	3538
119.4	3434	3438	3340	3393	3485	3538
119.5	3435	3438	3341	3394	3486	3539
119.6	3436	3439	3341	3394	3486	3539
119.7	3436	3439	3342	3394	3487	3539
119.8	3437	3440	3342	3395	3488	3540
119.9	3437	3441	3343	3395	3488	3540
120	3438	3441	3343	3395	3489	3541
120.1	3439	3442	3344	3396	3489	3541
120.2	3439	3442	3344	3396	3490	3542
120.3	3440	3443	3344	3397	3491	3542
120.4	3440	3443	3345	3397	3491	3543
120.5	3441	3444	3345	3398	3492	3543
120.6	3441	3444	3346	3398	3492	3544
120.7	3442	3445	3346	3398	3493	3544
120.8	3443	3445	3347	3399	3494	3545
120.9	3443	3446	3347	3399	3494	3545
121	3444	3446	3348	3400	3495	3545
121.1	3444	3447	3348	3400	3495	3546
121.2	3445	3447	3348	3400	3496	3546
121.3	3446	3448	3349	3401	3496	3547
121.4	3446	3448	3349	3401	3497	3547
121.5	3447	3449	3350	3402	3497	3548
121.6	3447	3449	3350	3402	3498	3548
121.7	3448	3450	3351	3403	3498	3549
121.8	3448	3451	3351	3403	3499	3549
121.9	3449	3451	3351	3403	3499	3550
122	3450	3452	3352	3404	3500	3550
122.1	3450	3452	3352	3404	3500	3551
122.2	3451	3453	3353	3405	3501	3551
122.3	3451	3453	3353	3405	3501	3552
122.4	3452	3454	3354	3406	3502	3552
122.5	3453	3454	3354	3406	3502	3553
122.6	3453	3455	3354	3407	3503	3553
122.7	3454	3455	3355	3407	3504	3554
122.8	3454	3456	3355	3407	3504	3554
122.9	3455	3456	3356	3408	3505	3554
123	3455	3457	3356	3408	3505	3555
123.1	3456	3457	3357	3409	3505	3556
123.2	3457	3458	3357	3409	3506	3556
123.3	3457	3458	3358	3410	3506	3557
123.4	3458	3459	3358	3410	3507	3557
123.5	3458	3459	3359	3411	3507	3558
123.6	3459	3460	3359	3411	3508	3558
123.7	3460	3460	3359	3412	3508	3558
123.8	3460	3461	3360	3412	3509	3559
123.9	3461	3461	3360	3412	3509	3559
124	3461	3462	3361	3413	3510	3560
124.1	3462	3463	3361	3413	3510	3560
124.2	3462	3463	3362	3414	3511	3561
124.3	3463	3464	3362	3414	3511	3561
124.4	3464	3464	3362	3415	3512	3562
124.5	3464	3465	3363	3415	3512	3562
124.6	3465	3465	3363	3416	3513	3562
124.7	3465	3466	3364	3416	3513	3563
124.8	3466	3466	3364	3417	3514	3564
124.9	3467	3467	3365	3417	3514	3564
125	3467	3467	3365	3418	3515	3564
125.1	3468	3468	3366	3418	3515	3565
125.2	3468	3468	3366	3419	3515	3565
125.3	3469	3469	3367	3419	3516	3566
125.4	3470	3469	3367	3420	3516	3566
125.5	3470	3470	3367	3420	3517	3567
125.6	3471	3470	3368	3421	3517	3567
125.7	3471	3471	3368	3421	3518	3568
125.8	3472	3471	3369	3422	3518	3568
125.9	3472	3472	3369	3422	3519	3569
126	3473	3472	3370	3423	3519	3569
126.1	3474	3473	3370	3423	3519	3570
126.2	3474	3474	3371	3424	3520	3570
126.3	3475	3474	3371	3424	3520	3571
126.4	3475	3475	3372	3425	3521	3571
126.5	3476	3475	3372	3425	3521	3572
126.6	3477	3476	3373	3426	3522	3572
126.7	3477	3476	3373	3426	3522	3573
126.8	3478	3477	3374	3427	3523	3573
126.9	3478	3477	3374	3427	3523	3574
127	3479	3478	3375	3428	3523	3574
127.1	3480	3478	3375	3428	3524	3575
127.2	3480	3479	3376	3429	3524	3575
127.3	3481	3479	3376	3430	3525	3576
127.4	3481	3480	3377	3430	3525	3576
127.5	3482	3481	3377	3431	3526	3577
127.6	3483	3481	3378	3431	3526	3578
127.7	3483	3482	3378	3432	3526	3578
127.8	3484	3482	3379	3432	3527	3579
127.9	3484	3483	3379	3433	3527	3580
128	3485	3483	3380	3433	3528	3580
128.1	3486	3484	3380	3434	3528	3581
128.2	3486	3484	3381	3435	3529	3581
128.3	3487	3485	3381	3435	3529	3582
128.4	3487	3485	3382	3436	3529	3583
128.5	3488	3486	3382	3436	3530	3584
128.6	3489	3487	3383	3437	3530	3584
128.7	3489	3487	3383	3437	3531	3585
128.8	3490	3488	3384	3438	3531	3585
128.9	3490	3488	3384	3439	3531	3586
129	3491	3489	3385	3439	3532	3587
129.1	3492	3489	3385	3440	3532	3587
129.2	3492	3490	3386	3441	3533	3588
129.3	3493	3490	3386	3441	3533	3589
129.4	3493	3491	3387	3442	3533	3589
129.5	3494	3491	3387	3442	3534	3590
129.6	3495	3492	3388	3443	3534	3591
129.7	3495	3493	3388	3444	3535	3592
129.8	3496	3493	3389	3444	3535	3592
129.9	3496	3494	3389	3445	3536	3593
130	3497	3494	3390	3446	3536	3594
130.1	3498	3495	3390	3446	3536	3595
130.2	3498	3495	3391	3447	3537	3595
130.3	3499	3496	3391	3447	3537	3596
130.4	3499	3497	3392	3448	3538	3597
130.5	3500	3497	3393	3449	3538	3598
130.6	3501	3498	3393	3449	3538	3599
130.7	3501	3498	3394	3450	3539	3600
130.8	3502	3499	3394	3451	3539	3601
130.9	3502	3499	3395	3451	3540	3602
131	3503	3500	3395	3452	3540	3603
131.1	3504	3501	3396	3453	3540	3604
131.2	3504	3501	3397	3454	3541	3605
131.3	3505	3502	3397	3454	3541	3605
131.4	3505	3502	3398	3455	3541	3606
131.5	3506	3503	3398	3456	3542	3607
131.6	3507	3503	3399	3456	3542	3608
131.7	3507	3504	3399	3457	3543	3609
131.8	3508	3505	3400	3458	3543	3610
131.9	3508	3505	3400	3459	3543	3611
132	3509	3506	3401	3459	3544	3612
132.1	3510	3506	3401	3460	3544	3613
132.2	3510	3507	3402	3461	3545	3614
132.3	3511	3508	3402	3462	3545	3614
132.4	3511	3508	3403	3462	3545	3615
132.5	3512	3509	3404	3463	3546	3616
132.6	3513	3509	3404	3464	3546	3617
132.7	3513	3510	3405	3465	3547	3618
132.8	3514	3511	3405	3465	3547	3619
132.9	3514	3511	3406	3466	3547	3620
133	3515	3512	3407	3467	3548	3621
133.1	3516	3512	3407	3468	3548	3622
133.2	3516	3513	3408	3468	3549	3623
133.3	3517	3514	3408	3469	3549	3624
133.4	3517	3514	3409	3470	3549	3624
133.5	3518	3515	3409	3471	3550	3625
133.6	3519	3515	3410	3471	3550	3626
133.7	3519	3516	3411	3472	3550	3627
133.8	3520	3517	3411	3473	3551	3628
133.9	3520	3517	3412	3474	3551	3629
134	3521	3518	3412	3475	3552	3630
134.1	3522	3518	3413	3475	3552	3631
134.2	3522	3519	3414	3476	3552	3632
134.3	3523	3520	3414	3477	3553	3632
134.4	3523	3520	3415	3478	3553	3633
134.5	3524	3521	3416	3479	3554	3634
134.6	3525	3521	3416	3480	3554	3635
134.7	3525	3522	3417	3480	3554	3636
134.8	3526	3523	3418	3481	3555	3637
134.9	3526	3523	3418	3482	3555	3638
135	3527	3524	3419	3483	3555	3639
135.1	3528	3524	3420	3484	3556	3640
135.2	3528	3525	3420	3485	3556	3641
135.3	3529	3526	3421	3486	3557	3641
135.4	3529	3526	3422	3487	3557	3642
135.5	3530	3527	3422	3487	3557	3643
135.6	3531	3528	3423	3488	3558	3644
135.7	3531	3528	3424	3489	3558	3645
135.8	3532	3529	3424	3490	3558	3646
135.9	3532	3529	3425	3491	3559	3647
136	3533	3530	3425	3492	3559	3648
136.1	3534	3531	3426	3493	3560	3649
136.2	3534	3531	3427	3493	3560	3650
136.3	3535	3532	3427	3494	3560	3650
136.4	3535	3533	3428	3495	3561	3651
136.5	3536	3533	3429	3496	3561	3652
136.6	3537	3534	3429	3497	3561	3653
136.7	3537	3534	3430	3498	3562	3654
136.8	3538	3535	3431	3499	3562	3655
136.9	3538	3536	3432	3500	3563	3656
137	3539	3536	3432	3501	3563	3657
137.1	3540	3537	3433	3501	3563	3657
137.2	3540	3538	3434	3502	3564	3658
137.3	3541	3538	3434	3503	3564	3659
137.4	3541	3539	3435	3504	3564	3660
137.5	3542	3539	3435	3505	3565	3661
137.6	3543	3540	3436	3506	3565	3662
137.7	3543	3541	3437	3507	3565	3663
137.8	3544	3541	3437	3508	3566	3664
137.9	3544	3542	3438	3509	3566	3665
138	3545	3543	3439	3510	3567	3666
138.1	3546	3543	3439	3511	3567	3666
138.2	3546	3544	3440	3512	3567	3667
138.3	3547	3545	3441	3512	3568	3668
138.4	3547	3545	3442	3513	3568	3669
138.5	3548	3546	3442	3514	3568	3670
138.6	3549	3546	3443	3515	3569	3671
138.7	3549	3547	3443	3516	3569	3672
138.8	3550	3548	3444	3517	3569	3673
138.9	3551	3548	3445	3518	3570	3674
139	3551	3549	3446	3519	3570	3675
139.1	3552	3550	3446	3520	3571	3675
139.2	3552	3550	3447	3521	3571	3676
139.3	3553	3551	3448	3522	3571	3677
139.4	3554	3552	3449	3523	3572	3678
139.5	3554	3552	3449	3524	3572	3679
139.6	3555	3553	3450	3525	3572	3680
139.7	3555	3554	3451	3526	3573	3681
139.8	3556	3554	3451	3527	3573	3682
139.9	3557	3555	3452	3528	3573	3682
140	3557	3555	3453	3529	3574	3683
140.1	3558	3556	3453	3530	3574	3684
140.2	3558	3557	3454	3531	3575	3685
140.3	3559	3557	3455	3532	3575	3686
140.4	3560	3558	3455	3533	3575	3687
140.5	3560	3559	3456	3533	3576	3688
140.6	3561	3559	3457	3534	3576	3689
140.7	3561	3560	3457	3535	3576	3689
140.8	3562	3561	3458	3536	3577	3690
140.9	3563	3561	3459	3537	3577	3691
141	3563	3562	3459	3538	3577	3692
141.1	3564	3563	3460	3539	3578	3693
141.2	3564	3563	3460	3540	3578	3694
141.3	3565	3564	3461	3541	3578	3695
141.4	3566	3565	3462	3542	3579	3695
141.5	3566	3565	3462	3543	3579	3696
141.6	3567	3566	3463	3544	3579	3697
141.7	3567	3566	3464	3545	3580	3698
141.8	3568	3567	3464	3546	3580	3699
141.9	3569	3568	3465	3547	3581	3700
142	3569	3568	3465	3549	3581	3701
142.1	3570	3569	3466	3550	3581	3701
142.2	3570	3570	3466	3551	3582	3702
142.3	3571	3570	3467	3552	3582	3703
142.4	3572	3571	3468	3553	3582	3704
142.5	3572	3572	3468	3554	3583	3705
142.6	3573	3572	3469	3555	3583	3706
142.7	3573	3573	3469	3556	3583	3707
142.8	3574	3574	3470	3557	3584	3708
142.9	3575	3574	3470	3558	3584	3709
143	3575	3575	3471	3559	3584	3709
143.1	3576	3576	3471	3560	3585	3710
143.2	3576	3576	3472	3561	3585	3711
143.3	3577	3577	3472	3562	3585	3712
143.4	3578	3578	3473	3563	3586	3713
143.5	3578	3578	3473	3564	3586	3714
143.6	3579	3579	3474	3565	3586	3714
143.7	3580	3580	3474	3566	3587	3715
143.8	3580	3580	3475	3567	3587	3716
143.9	3581	3581	3475	3568	3587	3717
144	3581	3582	3476	3569	3588	3718
144.1	3582	3582	3476	3570	3588	3719
144.2	3583	3583	3477	3571	3588	3719
144.3	3583	3583	3477	3573	3589	3720
144.4	3584	3584	3478	3574	3589	3721
144.5	3584	3585	3478	3575	3590	3722
144.6	3585	3585	3479	3576	3590	3723
144.7	3586	3586	3479	3577	3590	3723
144.8	3586	3587	3480	3578	3591	3724
144.9	3587	3587	3480	3579	3591	3725
145	3587	3588	3481	3580	3591	3726
145.1	3588	3589	3481	3581	3592	3726
145.2	3589	3589	3482	3582	3592	3727
145.3	3589	3590	3482	3583	3592	3728
145.4	3590	3591	3482	3585	3593	3729
145.5	3590	3591	3483	3586	3593	3730
145.6	3591	3592	3483	3587	3593	3730
145.7	3592	3593	3484	3588	3594	3731
145.8	3592	3593	3484	3589	3594	3732
145.9	3593	3594	3484	3590	3594	3733
146	3593	3595	3485	3591	3595	3734
146.1	3594	3595	3485	3592	3595	3734
146.2	3595	3596	3486	3593	3595	3735
146.3	3595	3597	3486	3595	3596	3736
146.4	3596	3597	3486	3595	3596	3737
146.5	3596	3598	3487	3596	3597	3737
146.6	3597	3599	3487	3596	3598	3738
146.7	3597	3599	3487	3597	3599	3740
146.8	3598	3600	3488	3597	3600	3741
146.9	3599	3600	3488	3597	3601	3741
147	3599	3601	3489	3598	3602	3742
147.1	3600	3602	3489	3598	3603	3743
147.2	3600	3602	3489	3598	3603	3744
147.3	3601	3603	3490	3599	3604	3745
147.4	3601	3603	3490	3599	3605	3746
147.5	3602	3604	3490	3599	3606	3747
147.6	3602	3605	3491	3599	3607	3747
147.7	3603	3605	3491	3600	3608	3748
147.8	3603	3606	3491	3600	3609	3749
147.9	3604	3606	3492	3600	3610	3750
148	3604	3607	3492	3601	3611	3751
148.1	3605	3608	3492	3601	3612	3752
148.2	3606	3608	3493	3601	3613	3753
148.3	3606	3609	3493	3601	3614	3753
148.4	3607	3609	3493	3602	3615	3755
148.5	3607	3610	3494	3602	3616	3756
148.6	3608	3611	3494	3602	3617	3757
148.7	3608	3611	3495	3603	3618	3758
148.8	3609	3612	3495	3603	3619	3759
148.9	3609	3612	3495	3603	3620	3760
149	3610	3613	3496	3604	3620	3761
149.1	3610	3614	3496	3604	3621	3762
149.2	3611	3614	3496	3604	3622	3762
149.3	3611	3615	3497	3604	3623	3763
149.4	3612	3615	3497	3605	3624	3764
149.5	3613	3616	3497	3605	3625	3765
149.6	3613	3617	3498	3605	3626	3766
149.7	3614	3617	3498	3606	3627	3767
149.8	3614	3618	3498	3606	3628	3768
149.9	3615	3618	3499	3606	3629	3769
150	3615	3619	3499	3607	3630	3769
150.1	3616	3620	3499	3607	3631	3770
150.2	3616	3620	3500	3607	3632	3771
150.3	3617	3621	3500	3607	3633	3772
150.4	3617	3621	3500	3608	3633	3773
150.5	3618	3622	3501	3608	3634	3774
150.6	3618	3623	3501	3608	3635	3775
150.7	3619	3623	3502	3609	3636	3775
150.8	3620	3624	3502	3609	3637	3777
150.9	3620	3624	3502	3609	3638	3778
151	3621	3625	3503	3610	3639	3779
151.1	3621	3626	3503	3610	3640	3779
151.2	3622	3626	3503	3610	3641	3780
151.3	3622	3627	3504	3610	3642	3781
151.4	3623	3627	3504	3611	3643	3782
151.5	3623	3628	3504	3611	3643	3783
151.6	3624	3629	3505	3611	3644	3784
151.7	3624	3629	3505	3612	3645	3785
151.8	3625	3630	3505	3612	3646	3786
151.9	3625	3630	3506	3612	3647	3787
152	3626	3631	3506	3613	3648	3788
152.1	3627	3632	3506	3613	3649	3789
152.2	3627	3632	3507	3613	3650	3790
152.3	3628	3633	3507	3613	3651	3790
152.4	3628	3633	3507	3614	3652	3792
152.5	3629	3634	3508	3614	3653	3793
152.6	3629	3634	3508	3614	3653	3794
152.7	3630	3635	3508	3615	3654	3795
152.8	3630	3636	3509	3615	3655	3795
152.9	3631	3636	3509	3615	3656	3796
153	3631	3637	3510	3616	3657	3798
153.1	3632	3637	3510	3616	3658	3798
153.2	3632	3638	3510	3616	3659	3799
153.3	3633	3639	3511	3617	3660	3800
153.4	3634	3639	3511	3617	3661	3801
153.5	3634	3640	3511	3617	3662	3802
153.6	3635	3640	3512	3617	3662	3803
153.7	3635	3641	3512	3618	3663	3804
153.8	3636	3642	3512	3618	3664	3805
153.9	3636	3642	3513	3618	3665	3806
154	3637	3643	3513	3619	3666	3807
154.1	3637	3643	3513	3619	3667	3808
154.2	3638	3644	3514	3619	3668	3809
154.3	3638	3645	3514	3620	3669	3809
154.4	3639	3645	3514	3620	3670	3811
154.5	3639	3646	3515	3620	3671	3811
154.6	3640	3646	3515	3621	3671	3812
154.7	3641	3647	3515	3621	3672	3813
154.8	3641	3647	3516	3621	3673	3814
154.9	3642	3648	3516	3622	3674	3815
155	3642	3649	3517	3622	3675	3816
155.1	3643	3649	3517	3622	3676	3817
155.2	3643	3650	3517	3622	3677	3818
155.3	3644	3650	3518	3623	3678	3819
155.4	3644	3651	3518	3623	3679	3820
155.5	3645	3652	3518	3623	3680	3821
155.6	3645	3652	3519	3624	3680	3822
155.7	3646	3653	3519	3624	3681	3823
155.8	3646	3653	3519	3624	3682	3824
155.9	3647	3654	3520	3625	3683	3825
156	3648	3655	3520	3625	3684	3826
156.1	3648	3655	3520	3625	3685	3827
156.2	3649	3656	3521	3626	3686	3828
156.3	3649	3656	3521	3626	3687	3829
156.4	3650	3657	3521	3626	3688	3830
156.5	3650	3657	3522	3627	3688	3831
156.6	3651	3658	3522	3627	3689	3832
156.7	3651	3659	3522	3627	3690	3833
156.8	3652	3659	3523	3628	3691	3834
156.9	3652	3660	3523	3628	3692	3835
157	3653	3660	3524	3628	3693	3836
157.1	3653	3661	3524	3628	3694	3837
157.2	3654	3662	3524	3629	3695	3838
157.3	3655	3662	3525	3629	3695	3839
157.4	3655	3663	3525	3629	3696	3840
157.5	3656	3663	3525	3630	3697	3841
157.6	3656	3664	3526	3630	3698	3843
157.7	3657	3664	3526	3630	3699	3844
157.8	3657	3665	3526	3631	3700	3845
157.9	3658	3666	3527	3631	3701	3846
158	3658	3666	3527	3631	3702	3847
158.1	3659	3667	3527	3632	3703	3847
158.2	3659	3667	3528	3632	3703	3848
158.3	3660	3668	3528	3632	3704	3849
158.4	3660	3669	3529	3633	3705	3850
158.5	3661	3669	3529	3633	3706	3851
158.6	3662	3670	3529	3633	3707	3852
158.7	3662	3670	3530	3634	3708	3853
158.8	3663	3671	3530	3634	3709	3854
158.9	3663	3671	3530	3634	3710	3855
159	3664	3672	3531	3635	3710	3856
159.1	3664	3673	3531	3635	3711	3857
159.2	3665	3673	3531	3635	3712	3858
159.3	3665	3674	3532	3636	3713	3859
159.4	3666	3674	3532	3636	3714	3859
159.5	3666	3675	3532	3636	3715	3860
159.6	3667	3676	3533	3636	3716	3862
159.7	3668	3676	3533	3637	3717	3863
159.8	3668	3677	3533	3637	3717	3863
159.9	3669	3677	3534	3637	3718	3864
160	3669	3678	3534	3638	3719	3865
160.1	3670	3678	3535	3638	3720	3866
160.2	3670	3679	3535	3638	3721	3867
160.3	3671	3680	3535	3639	3722	3868
160.4	3671	3680	3536	3639	3723	3869
160.5	3672	3681	3536	3639	3724	3870
160.6	3672	3681	3536	3640	3724	3871
160.7	3673	3682	3537	3640	3725	3871
160.8	3673	3682	3537	3640	3726	3872
160.9	3674	3683	3537	3641	3727	3873
161	3675	3684	3538	3641	3728	3874
161.1	3675	3684	3538	3641	3729	3875
161.2	3676	3685	3538	3642	3730	3876
161.3	3676	3685	3539	3642	3731	3877
161.4	3677	3686	3539	3642	3731	3878
161.5	3677	3686	3539	3643	3732	3879
161.6	3678	3687	3540	3643	3733	3880
161.7	3678	3688	3540	3643	3734	3881
161.8	3679	3688	3541	3644	3735	3882
161.9	3679	3689	3541	3644	3736	3883
162	3680	3689	3541	3644	3737	3884
162.1	3680	3690	3542	3645	3737	3884
162.2	3681	3691	3542	3645	3738	3885
162.3	3682	3691	3542	3645	3739	3886
162.4	3682	3692	3543	3646	3740	3887
162.5	3683	3692	3543	3646	3741	3888
162.6	3683	3693	3543	3646	3742	3888
162.7	3684	3693	3544	3646	3743	3889
162.8	3684	3694	3544	3647	3744	3890
162.9	3685	3695	3544	3647	3744	3891
163	3685	3695	3545	3647	3745	3892
163.1	3686	3696	3545	3648	3746	3893
163.2	3686	3696	3546	3648	3747	3894
163.3	3687	3697	3546	3648	3748	3894
163.4	3688	3697	3546	3649	3749	3895
163.5	3688	3698	3547	3649	3750	3896
163.6	3689	3699	3547	3649	3750	3897
163.7	3689	3699	3547	3650	3751	3898
163.8	3690	3700	3548	3650	3752	3899
163.9	3690	3700	3548	3650	3753	3900
164	3691	3701	3549	3651	3754	3900
164.1	3691	3701	3549	3651	3755	3901
164.2	3692	3702	3549	3651	3756	3902
164.3	3692	3703	3550	3652	3756	3903
164.4	3693	3703	3550	3652	3757	3904
164.5	3693	3704	3550	3652	3758	3905
164.6	3694	3704	3551	3653	3759	3905
164.7	3695	3705	3551	3653	3760	3907
164.8	3695	3705	3551	3653	3761	3907
164.9	3696	3706	3552	3654	3761	3908
165	3696	3706	3552	3654	3762	3909
165.1	3697	3707	3552	3654	3763	3910
165.2	3697	3708	3553	3655	3764	3910
165.3	3698	3708	3553	3655	3765	3911
165.4	3698	3709	3554	3655	3766	3912
165.5	3699	3709	3554	3656	3766	3912
165.6	3699	3710	3554	3656	3767	3913
165.7	3700	3710	3555	3656	3768	3914
165.8	3700	3711	3555	3657	3769	3915
165.9	3701	3712	3555	3657	3770	3916
166	3702	3712	3556	3657	3771	3916
166.1	3702	3713	3556	3658	3772	3917
166.2	3703	3713	3557	3658	3772	3918
166.3	3703	3714	3557	3658	3773	3919
166.4	3704	3714	3557	3659	3774	3919
166.5	3704	3715	3558	3659	3775	3920
166.6	3705	3716	3558	3659	3776	3921
166.7	3705	3716	3559	3660	3777	3922
166.8	3706	3717	3559	3660	3777	3923
166.9	3706	3717	3559	3660	3778	3924
167	3707	3718	3560	3661	3779	3924
167.1	3708	3718	3560	3661	3780	3925
167.2	3708	3719	3560	3661	3781	3926
167.3	3709	3719	3561	3662	3782	3927
167.4	3709	3720	3561	3662	3782	3927
167.5	3710	3721	3562	3662	3783	3928
167.6	3710	3721	3562	3663	3784	3929
167.7	3711	3722	3562	3663	3785	3930
167.8	3711	3722	3563	3663	3786	3931
167.9	3712	3723	3563	3664	3787	3931
168	3712	3723	3564	3664	3788	3932
168.1	3713	3724	3564	3664	3788	3933
168.2	3713	3725	3564	3665	3789	3933
168.3	3714	3725	3565	3665	3790	3934
168.4	3715	3726	3565	3665	3791	3935
168.5	3715	3726	3565	3666	3792	3935
168.6	3716	3727	3566	3666	3793	3936
168.7	3716	3727	3566	3666	3793	3937
168.8	3717	3728	3566	3667	3794	3938
168.9	3717	3728	3567	3667	3795	3938
169	3718	3729	3567	3667	3796	3939
169.1	3718	3730	3568	3668	3797	3940
169.2	3719	3730	3568	3668	3797	3940
169.3	3719	3731	3568	3668	3798	3941
169.4	3720	3731	3569	3669	3799	3942
169.5	3720	3732	3569	3669	3800	3943
169.6	3721	3732	3569	3669	3801	3943
169.7	3722	3733	3570	3670	3802	3944
169.8	3722	3733	3570	3670	3802	3945
169.9	3723	3734	3571	3670	3803	3946
170	3723	3735	3571	3671	3804	3946
170.1	3724	3735	3571	3671	3805	3947
170.2	3724	3736	3572	3671	3806	3948
170.3	3725	3736	3572	3672	3806	3948
170.4	3725	3737	3573	3672	3807	3949
170.5	3726	3737	3573	3672	3808	3950
170.6	3726	3738	3573	3673	3809	3950
170.7	3727	3738	3574	3673	3810	3951
170.8	3728	3739	3574	3673	3810	3951
170.9	3728	3739	3574	3674	3811	3952
171	3729	3740	3575	3674	3812	3953
171.1	3729	3741	3575	3674	3813	3954
171.2	3730	3741	3576	3675	3814	3954
171.3	3730	3742	3576	3675	3814	3955
171.4	3731	3742	3576	3675	3815	3956
171.5	3731	3743	3577	3676	3816	3957
171.6	3732	3743	3577	3676	3817	3957
171.7	3732	3744	3577	3676	3818	3958
171.8	3733	3744	3578	3677	3819	3958
171.9	3733	3745	3578	3677	3819	3959
172	3734	3746	3579	3677	3820	3960
172.1	3735	3746	3579	3678	3821	3960
172.2	3735	3747	3579	3678	3822	3961
172.3	3736	3747	3580	3678	3823	3961
172.4	3736	3748	3580	3679	3823	3962
172.5	3737	3748	3580	3679	3824	3963
172.6	3737	3749	3581	3679	3825	3963
172.7	3738	3749	3581	3680	3826	3964
172.8	3738	3750	3582	3680	3826	3964
172.9	3739	3750	3582	3680	3827	3965
173	3739	3751	3582	3681	3828	3966
173.1	3740	3752	3583	3681	3829	3966
173.2	3741	3752	3583	3681	3830	3967
173.3	3741	3753	3584	3682	3830	3967
173.4	3742	3753	3584	3682	3831	3968
173.5	3742	3754	3585	3682	3832	3969
173.6	3743	3754	3585	3683	3833	3969
173.7	3743	3755	3585	3683	3833	3970
173.8	3744	3755	3586	3683	3834	3971
173.9	3744	3756	3586	3684	3835	3972
174	3745	3756	3586	3684	3836	3972
174.1	3745	3757	3587	3684	3837	3973
174.2	3746	3757	3587	3685	3837	3973
174.3	3747	3758	3588	3685	3838	3974
174.4	3747	3759	3588	3685	3839	3974
174.5	3748	3759	3588	3686	3840	3975
174.6	3748	3760	3589	3686	3840	3976
174.7	3749	3760	3589	3686	3841	3976
174.8	3749	3761	3590	3687	3842	3977
174.9	3750	3761	3590	3687	3843	3977
175	3750	3762	3591	3687	3844	3978
175.1	3751	3762	3591	3688	3844	3979
175.2	3751	3763	3591	3688	3845	3979
175.3	3752	3763	3592	3688	3846	3980
175.4	3752	3764	3592	3689	3847	3980
175.5	3753	3764	3592	3689	3847	3981
175.6	3754	3765	3593	3689	3848	3981
175.7	3754	3766	3593	3690	3849	3982
175.8	3755	3766	3594	3690	3850	3982
175.9	3755	3767	3594	3691	3850	3983
176	3756	3767	3594	3691	3851	3983
176.1	3756	3768	3595	3691	3852	3984
176.2	3757	3768	3595	3692	3853	3985
176.3	3757	3769	3596	3692	3853	3985
176.4	3758	3769	3596	3692	3854	3986
176.5	3758	3770	3597	3693	3855	3986
176.6	3759	3770	3597	3693	3856	3987
176.7	3760	3771	3597	3693	3856	3987
176.8	3760	3771	3598	3694	3857	3988
176.9	3761	3772	3598	3694	3858	3988
177	3761	3772	3598	3694	3859	3989
177.1	3762	3773	3599	3695	3859	3989
177.2	3762	3773	3599	3695	3860	3990
177.3	3763	3774	3599	3695	3861	3990
177.4	3763	3775	3600	3696	3862	3991
177.5	3764	3775	3600	3696	3862	3991
177.6	3764	3776	3601	3696	3863	3992
177.7	3765	3776	3601	3697	3864	3993
177.8	3765	3777	3601	3697	3865	3993
177.9	3766	3777	3602	3697	3865	3994
178	3767	3778	3602	3698	3866	3994
178.1	3767	3778	3602	3698	3867	3995
178.2	3768	3779	3603	3698	3867	3995
178.3	3768	3779	3603	3699	3868	3996
178.4	3769	3780	3604	3699	3869	3996
178.5	3769	3780	3604	3699	3870	3997
178.6	3770	3781	3604	3700	3870	3997
178.7	3770	3781	3605	3700	3871	3998
178.8	3771	3782	3605	3700	3872	3998
178.9	3771	3782	3605	3701	3872	3999
179	3772	3783	3606	3701	3873	3999
179.1	3773	3783	3606	3702	3874	4000
179.2	3773	3784	3607	3702	3874	4000
179.3	3774	3784	3607	3702	3875	4001
179.4	3774	3785	3607	3703	3876	4001
179.5	3775	3786	3608	3703	3877	4002
179.6	3775	3786	3608	3703	3877	4002
179.7	3776	3787	3608	3704	3878	4003
179.8	3776	3787	3609	3704	3879	4003
179.9	3777	3788	3609	3704	3880	4004
180	3777	3788	3609	3705	3880	4004
180.1	3778	3789	3610	3705	3881	4005
180.2	3779	3789	3610	3705	3882	4005
180.3	3779	3790	3611	3706	3882	4006
180.4	3780	3790	3611	3706	3883	4007
180.5	3780	3791	3611	3706	3884	4007
180.6	3781	3791	3612	3707	3884	4007
180.7	3781	3792	3612	3707	3885	4008
180.8	3782	3792	3612	3707	3886	4009
180.9	3782	3793	3613	3708	3887	4009
181	3783	3793	3613	3708	3887	4010
181.1	3783	3794	3613	3708	3888	4010
181.2	3784	3794	3614	3709	3889	4010
181.3	3784	3795	3614	3709	3889	4011
181.4	3785	3795	3615	3710	3890	4011
181.5	3786	3796	3615	3710	3891	4012
181.6	3786	3796	3615	3710	3891	4012
181.7	3787	3797	3616	3711	3892	4013
181.8	3787	3797	3616	3711	3893	4013
181.9	3788	3798	3616	3711	3893	4014
182	3788	3798	3617	3712	3894	4014
182.1	3789	3799	3617	3712	3895	4015
182.2	3789	3799	3617	3712	3896	4015
182.3	3790	3800	3618	3713	3896	4016
182.4	3790	3800	3618	3713	3897	4016
182.5	3791	3801	3618	3713	3898	4016
182.6	3792	3801	3619	3714	3898	4017
182.7	3792	3802	3619	3714	3899	4017
182.8	3793	3802	3619	3715	3900	4018
182.9	3793	3803	3620	3715	3900	4018
183	3794	3803	3620	3715	3901	4019
183.1	3794	3804	3621	3716	3902	4019
183.2	3795	3804	3621	3716	3902	4020
183.3	3795	3805	3621	3716	3903	4020
183.4	3796	3805	3622	3717	3903	4021
183.5	3796	3806	3622	3717	3904	4021
183.6	3797	3806	3622	3717	3905	4022
183.7	3798	3807	3623	3718	3905	4022
183.8	3798	3808	3623	3718	3906	4023
183.9	3799	3808	3623	3718	3907	4023
184	3799	3809	3624	3719	3907	4024
184.1	3800	3809	3624	3719	3908	4024
184.2	3800	3810	3624	3720	3909	4025
184.3	3801	3810	3625	3720	3910	4025
184.4	3801	3811	3625	3720	3910	4026
184.5	3802	3811	3625	3721	3911	4026
184.6	3802	3812	3626	3721	3911	4027
184.7	3803	3812	3626	3721	3912	4027
184.8	3803	3813	3626	3722	3913	4027
184.9	3804	3813	3627	3722	3913	4028
185	3805	3814	3627	3722	3914	4028
185.1	3805	3814	3628	3723	3915	4029
185.2	3806	3815	3628	3723	3915	4029
185.3	3806	3815	3628	3724	3916	4030
185.4	3807	3815	3628	3724	3917	4030
185.5	3807	3816	3629	3724	3917	4030
185.6	3808	3816	3629	3725	3918	4031
185.7	3808	3817	3630	3725	3918	4031
185.8	3809	3817	3630	3725	3919	4032
185.9	3809	3818	3630	3726	3920	4032
186	3810	3818	3630	3726	3920	4033
186.1	3811	3819	3631	3726	3921	4033
186.2	3811	3819	3631	3727	3921	4034
186.3	3812	3820	3632	3727	3922	4034
186.4	3812	3820	3632	3728	3923	4034
186.5	3813	3821	3632	3728	3923	4035
186.6	3813	3821	3633	3728	3924	4035
186.7	3814	3822	3633	3729	3924	4036
186.8	3814	3822	3633	3729	3925	4036
186.9	3815	3823	3634	3729	3926	4036
187	3815	3823	3634	3730	3926	4037
187.1	3816	3824	3634	3730	3927	4037
187.2	3817	3824	3635	3730	3927	4038
187.3	3817	3825	3635	3731	3928	4038
187.4	3818	3825	3635	3731	3928	4038
187.5	3818	3826	3636	3732	3929	4039
187.6	3819	3826	3636	3732	3930	4039
187.7	3819	3827	3636	3732	3930	4040
187.8	3820	3827	3637	3733	3931	4040
187.9	3820	3828	3637	3733	3931	4040
188	3821	3828	3638	3733	3932	4041
188.1	3821	3829	3638	3734	3932	4041
188.2	3822	3829	3638	3734	3933	4042
188.3	3823	3830	3639	3735	3934	4042
188.4	3823	3830	3639	3735	3934	4042
188.5	3824	3831	3639	3735	3935	4043
188.6	3824	3831	3639	3736	3935	4043
188.7	3825	3832	3640	3736	3936	4044
188.8	3825	3832	3640	3736	3936	4044
188.9	3826	3833	3640	3737	3937	4044
189	3826	3833	3641	3737	3937	4045
189.1	3827	3834	3641	3737	3938	4045
189.2	3827	3834	3642	3738	3939	4045
189.3	3828	3835	3642	3738	3939	4046
189.4	3828	3835	3642	3739	3940	4046
189.5	3829	3836	3643	3739	3940	4046
189.6	3830	3836	3643	3739	3941	4047
189.7	3830	3837	3643	3740	3941	4047
189.8	3831	3837	3643	3740	3942	4048
189.9	3831	3837	3644	3740	3943	4048
190	3832	3838	3644	3741	3943	4049
190.1	3832	3838	3645	3741	3944	4049
190.2	3833	3839	3645	3741	3944	4049
190.3	3833	3839	3645	3742	3945	4050
190.4	3834	3840	3646	3742	3945	4050
190.5	3834	3840	3646	3743	3946	4050
190.6	3835	3841	3646	3743	3946	4051
190.7	3836	3841	3647	3743	3947	4051
190.8	3836	3842	3647	3744	3947	4051
190.9	3837	3842	3647	3744	3948	4052
191	3837	3843	3648	3744	3948	4052
191.1	3838	3843	3648	3745	3949	4052
191.2	3838	3844	3648	3745	3950	4053
191.3	3839	3844	3649	3746	3950	4053
191.4	3839	3845	3649	3746	3951	4054
191.5	3840	3845	3649	3746	3951	4054
191.6	3840	3846	3650	3747	3952	4054
191.7	3841	3846	3650	3747	3952	4055
191.8	3842	3847	3650	3748	3953	4055
191.9	3842	3847	3651	3748	3953	4056
192	3843	3847	3651	3748	3954	4056
192.1	3843	3848	3651	3749	3954	4056
192.2	3844	3848	3652	3749	3955	4057
192.3	3844	3849	3652	3749	3955	4057
192.4	3845	3849	3652	3750	3956	4057
192.5	3845	3850	3653	3750	3956	4058
192.6	3846	3850	3653	3751	3957	4058
192.7	3846	3851	3654	3751	3957	4058
192.8	3847	3851	3654	3751	3958	4059
192.9	3848	3852	3654	3752	3958	4059
193	3848	3852	3655	3752	3959	4059
193.1	3849	3853	3655	3752	3959	4060
193.2	3849	3853	3655	3753	3960	4060
193.3	3850	3854	3656	3753	3960	4061
193.4	3850	3854	3656	3754	3961	4061
193.5	3851	3855	3656	3754	3961	4061
193.6	3851	3855	3657	3754	3962	4061
193.7	3852	3856	3657	3755	3962	4062
193.8	3852	3856	3657	3755	3963	4062
193.9	3853	3856	3657	3756	3963	4062
194	3854	3857	3658	3756	3964	4063
194.1	3854	3857	3658	3756	3964	4063
194.2	3855	3858	3659	3757	3965	4063
194.3	3855	3858	3659	3757	3965	4064
194.4	3856	3859	3659	3758	3966	4064
194.5	3856	3859	3660	3758	3966	4064
194.6	3857	3860	3660	3758	3967	4065
194.7	3857	3860	3660	3759	3967	4065
194.8	3858	3861	3661	3759	3968	4065
194.9	3858	3861	3661	3760	3968	4066
195	3859	3862	3662	3760	3968	4066
195.1	3860	3862	3662	3760	3969	4066
195.2	3860	3863	3662	3761	3969	4067
195.3	3861	3863	3662	3761	3970	4067
195.4	3861	3864	3663	3762	3971	4067
195.5	3862	3864	3663	3762	3971	4068
195.6	3862	3864	3663	3762	3971	4068
195.7	3863	3865	3664	3763	3972	4068
195.8	3863	3865	3664	3763	3972	4068
195.9	3864	3866	3664	3764	3973	4069
196	3864	3866	3665	3764	3973	4069
196.1	3865	3867	3665	3764	3974	4069
196.2	3866	3867	3666	3765	3974	4070
196.3	3866	3868	3666	3765	3975	4070
196.4	3867	3868	3666	3766	3975	4070
196.5	3867	3869	3666	3766	3976	4071
196.6	3868	3869	3667	3766	3976	4071
196.7	3868	3870	3667	3767	3977	4071
196.8	3869	3870	3667	3767	3977	4072
196.9	3869	3871	3668	3768	3978	4072
197	3870	3871	3668	3768	3978	4072
197.1	3870	3871	3668	3768	3979	4073
197.2	3871	3872	3669	3769	3979	4073
197.3	3872	3872	3669	3769	3980	4073
197.4	3872	3873	3669	3770	3980	4074
197.5	3873	3873	3670	3770	3980	4074
197.6	3873	3874	3670	3771	3981	4074
197.7	3874	3874	3670	3771	3981	4075
197.8	3874	3875	3671	3771	3982	4075
197.9	3875	3875	3671	3772	3982	4075
198	3875	3876	3671	3772	3983	4076
198.1	3876	3876	3672	3773	3983	4076
198.2	3876	3877	3672	3773	3984	4076
198.3	3877	3877	3673	3773	3984	4076
198.4	3878	3877	3673	3774	3985	4077
198.5	3878	3878	3674	3774	3985	4077
198.6	3879	3878	3674	3775	3986	4077
198.7	3879	3879	3674	3775	3986	4078
198.8	3880	3879	3675	3775	3986	4078
198.9	3880	3880	3675	3776	3987	4078
199	3881	3880	3676	3776	3987	4078
199.1	3881	3881	3676	3777	3988	4079
199.2	3882	3881	3676	3777	3988	4079
199.3	3883	3882	3677	3778	3989	4079
199.4	3883	3882	3677	3778	3989	4080
199.5	3884	3883	3677	3778	3990	4080
199.6	3884	3883	3678	3779	3990	4080
199.7	3885	3884	3678	3779	3990	4080
199.8	3885	3884	3678	3780	3991	4081
199.9	3886	3884	3679	3780	3991	4081
200	3886	3885	3679	3780	3992	4081
200.1	3887	3885	3679	3781	3992	4081
200.2	3887	3886	3680	3781	3992	4082
200.3	3888	3886	3680	3782	3993	4082
200.4	3889	3887	3680	3782	3993	4082
200.5	3889	3887	3681	3783	3994	4083
200.6	3890	3888	3681	3783	3994	4083
200.7	3890	3888	3682	3783	3995	4083
200.8	3891	3889	3682	3784	3995	4083
200.9	3891	3889	3682	3784	3996	4084
201	3892	3890	3683	3785	3996	4084
201.1	3892	3890	3683	3785	3996	4084
201.2	3893	3890	3684	3786	3997	4084
201.3	3894	3891	3684	3786	3997	4085
201.4	3894	3891	3684	3787	3998	4085
201.5	3895	3892	3685	3787	3998	4085
201.6	3895	3892	3685	3787	3998	4086
201.7	3896	3893	3685	3788	3999	4086
201.8	3896	3893	3686	3788	3999	4086
201.9	3897	3894	3686	3789	4000	4086
202	3897	3894	3686	3789	4000	4087
202.1	3898	3895	3687	3790	4000	4087
202.2	3898	3895	3687	3790	4001	4087
202.3	3899	3896	3688	3791	4001	4088
202.4	3900	3896	3688	3791	4002	4088
202.5	3900	3897	3688	3791	4002	4088
202.6	3901	3897	3689	3792	4003	4088
202.7	3901	3897	3689	3792	4003	4089
202.8	3902	3898	3689	3793	4003	4089
202.9	3902	3898	3690	3793	4004	4089
203	3903	3899	3690	3794	4004	4090
203.1	3903	3899	3690	3794	4005	4090
203.2	3904	3900	3691	3794	4005	4090
203.3	3904	3900	3691	3795	4005	4090
203.4	3905	3901	3691	3795	4006	4091
203.5	3906	3901	3692	3796	4006	4091
203.6	3906	3902	3692	3796	4007	4091
203.7	3907	3902	3693	3797	4007	4091
203.8	3907	3903	3693	3797	4007	4092
203.9	3908	3903	3693	3798	4008	4092
204	3908	3903	3694	3798	4008	4092
204.1	3909	3904	3694	3799	4009	4092
204.2	3909	3904	3694	3799	4009	4093
204.3	3910	3905	3695	3799	4009	4093
204.4	3911	3905	3695	3800	4010	4093
204.5	3911	3906	3695	3800	4010	4093
204.6	3912	3906	3696	3801	4011	4094
204.7	3912	3907	3696	3801	4011	4094
204.8	3913	3907	3697	3802	4011	4094
204.9	3913	3908	3697	3802	4012	4094
205	3914	3908	3697	3803	4012	4095
205.1	3914	3909	3698	3803	4013	4095
205.2	3915	3909	3698	3804	4013	4095
205.3	3916	3910	3699	3804	4013	4095
205.4	3916	3910	3699	3805	4014	4096
205.5	3917	3911	3699	3805	4014	4096
205.6	3917	3911	3700	3806	4015	4096
205.7	3918	3911	3700	3806	4015	4096
205.8	3918	3912	3700	3807	4015	4097
205.9	3919	3912	3701	3807	4016	4097
206	3919	3913	3701	3808	4016	4097
206.1	3920	3913	3702	3808	4017	4098
206.2	3920	3914	3702	3809	4017	4098
206.3	3921	3914	3703	3809	4017	4098
206.4	3922	3915	3703	3810	4018	4098
206.5	3922	3915	3703	3810	4018	4098
206.6	3923	3916	3704	3811	4019	4099
206.7	3923	3916	3704	3811	4019	4099
206.8	3924	3917	3704	3811	4019	4099
206.9	3924	3917	3705	3812	4020	4099
207	3925	3918	3705	3812	4020	4100
207.1	3925	3918	3705	3813	4020	4100
207.2	3926	3919	3706	3813	4021	4100
207.3	3927	3919	3706	3814	4021	4100
207.4	3927	3919	3707	3814	4022	4101
207.5	3928	3920	3707	3815	4022	4101
207.6	3928	3920	3708	3815	4022	4101
207.7	3929	3921	3708	3816	4023	4101
207.8	3929	3921	3708	3816	4023	4102
207.9	3930	3922	3709	3817	4024	4102
208	3930	3922	3709	3817	4024	4102
208.1	3931	3923	3709	3818	4024	4102
208.2	3931	3923	3710	3818	4025	4103
208.3	3932	3924	3710	3819	4025	4103
208.4	3933	3924	3711	3819	4025	4103
208.5	3933	3925	3711	3820	4026	4103
208.6	3934	3925	3712	3820	4026	4104
208.7	3934	3926	3712	3821	4027	4104
208.8	3935	3926	3712	3822	4027	4104
208.9	3935	3927	3713	3822	4027	4104
209	3936	3927	3713	3823	4028	4105
209.1	3936	3928	3714	3823	4028	4105
209.2	3937	3928	3714	3824	4029	4105
209.3	3938	3929	3714	3824	4029	4105
209.4	3938	3929	3715	3825	4029	4105
209.5	3939	3929	3715	3825	4030	4106
209.6	3939	3930	3716	3826	4030	4106
209.7	3940	3930	3716	3826	4030	4106
209.8	3940	3931	3716	3827	4031	4106
209.9	3941	3931	3717	3827	4031	4107
210	3941	3932	3717	3828	4032	4107
210.1	3942	3932	3717	3828	4032	4107
210.2	3943	3933	3718	3829	4032	4107
210.3	3943	3933	3718	3830	4033	4107
210.4	3944	3934	3719	3830	4033	4108
210.5	3944	3934	3719	3831	4033	4108
210.6	3945	3935	3720	3831	4034	4108
210.7	3945	3935	3720	3832	4034	4108
210.8	3946	3936	3721	3832	4035	4108
210.9	3946	3936	3721	3833	4035	4109
211	3947	3937	3721	3833	4035	4109
211.1	3947	3937	3722	3834	4036	4109
211.2	3948	3938	3722	3835	4036	4109
211.3	3949	3938	3723	3835	4036	4110
211.4	3949	3939	3723	3836	4037	4110
211.5	3950	3939	3723	3836	4037	4110
211.6	3950	3940	3724	3837	4038	4110
211.7	3951	3940	3724	3837	4038	4111
211.8	3951	3941	3725	3838	4038	4111
211.9	3952	3941	3725	3839	4039	4111
212	3952	3942	3726	3839	4039	4111
212.1	3953	3942	3726	3840	4039	4112
212.2	3954	3943	3727	3840	4040	4112
212.3	3954	3943	3727	3841	4040	4112
212.4	3955	3944	3728	3841	4041	4112
212.5	3955	3944	3728	3842	4041	4112
212.6	3956	3944	3729	3843	4041	4113
212.7	3956	3945	3729	3843	4042	4113
212.8	3957	3945	3729	3844	4042	4113
212.9	3957	3946	3730	3844	4042	4113
213	3958	3946	3730	3845	4043	4114
213.1	3959	3947	3730	3846	4043	4114
213.2	3959	3947	3731	3846	4043	4114
213.3	3960	3948	3731	3847	4044	4114
213.4	3960	3948	3732	3847	4044	4115
213.5	3961	3949	3732	3848	4045	4115
213.6	3961	3949	3733	3848	4045	4115
213.7	3962	3950	3733	3849	4045	4115
213.8	3962	3950	3734	3850	4046	4115
213.9	3963	3951	3734	3850	4046	4116
214	3963	3951	3735	3851	4046	4116
214.1	3964	3952	3735	3851	4047	4116
214.2	3965	3952	3736	3852	4047	4116
214.3	3965	3953	3736	3853	4048	4117
214.4	3966	3953	3736	3853	4048	4117
214.5	3966	3954	3737	3854	4048	4117
214.6	3967	3954	3737	3854	4049	4117
214.7	3967	3955	3738	3855	4049	4117
214.8	3968	3955	3738	3856	4049	4118
214.9	3968	3956	3738	3856	4050	4118
215	3969	3956	3739	3857	4050	4118
215.1	3970	3957	3739	3857	4050	4118
215.2	3970	3957	3740	3858	4051	4119
215.3	3971	3958	3740	3859	4051	4119
215.4	3971	3958	3741	3859	4052	4119
215.5	3972	3959	3741	3860	4052	4119
215.6	3972	3959	3741	3861	4052	4119
215.7	3973	3960	3742	3861	4053	4120
215.8	3973	3960	3742	3862	4053	4120
215.9	3974	3961	3743	3863	4053	4120
216	3975	3961	3743	3863	4054	4120
216.1	3975	3962	3744	3864	4054	4120
216.2	3976	3962	3744	3864	4054	4121
216.3	3976	3963	3745	3865	4055	4121
216.4	3977	3963	3745	3866	4055	4121
216.5	3977	3964	3745	3866	4056	4121
216.6	3978	3964	3746	3867	4056	4122
216.7	3978	3965	3746	3868	4056	4122
216.8	3979	3965	3747	3868	4057	4122
216.9	3980	3966	3747	3869	4057	4122
217	3980	3966	3748	3870	4057	4122
217.1	3981	3967	3748	3870	4058	4123
217.2	3981	3967	3749	3871	4058	4123
217.3	3982	3968	3749	3872	4058	4123
217.4	3982	3968	3750	3872	4059	4123
217.5	3983	3969	3751	3873	4059	4123
217.6	3983	3969	3751	3874	4059	4124
217.7	3984	3970	3751	3874	4060	4124
217.8	3985	3971	3752	3875	4060	4124
217.9	3985	3971	3752	3876	4061	4124
218	3986	3972	3753	3876	4061	4124
218.1	3986	3972	3753	3877	4061	4125
218.2	3987	3973	3754	3878	4062	4125
218.3	3987	3973	3754	3878	4062	4125
218.4	3988	3974	3755	3879	4062	4125
218.5	3988	3974	3755	3880	4063	4126
218.6	3989	3975	3756	3880	4063	4126
218.7	3990	3975	3756	3881	4063	4126
218.8	3990	3976	3757	3882	4064	4126
218.9	3991	3976	3757	3882	4064	4126
219	3991	3977	3758	3883	4065	4127
219.1	3992	3977	3758	3884	4065	4127
219.2	3992	3978	3759	3884	4065	4127
219.3	3993	3978	3759	3885	4066	4127
219.4	3993	3979	3760	3886	4066	4127
219.5	3994	3979	3760	3886	4066	4128
219.6	3995	3980	3760	3887	4067	4128
219.7	3995	3980	3761	3888	4067	4128
219.8	3996	3981	3761	3889	4067	4128
219.9	3996	3981	3762	3889	4068	4128
220	3997	3982	3763	3890	4068	4129
220.1	3997	3982	3763	3891	4068	4129
220.2	3998	3983	3763	3891	4069	4129
220.3	3998	3983	3764	3892	4069	4129
220.4	3999	3984	3765	3893	4070	4130
220.5	3999	3984	3765	3893	4070	4130
220.6	4000	3985	3765	3894	4070	4130
220.7	4001	3986	3766	3895	4071	4130
220.8	4001	3986	3767	3896	4071	4130
220.9	4002	3987	3767	3896	4071	4131
221	4002	3987	3768	3897	4072	4131
221.1	4003	3988	3768	3898	4072	4131
221.2	4003	3988	3769	3899	4072	4131
221.3	4004	3989	3769	3899	4073	4131
221.4	4004	3989	3770	3900	4073	4132
221.5	4005	3990	3770	3901	4073	4132
221.6	4006	3990	3771	3901	4074	4132
221.7	4006	3991	3771	3902	4074	4132
221.8	4007	3991	3772	3903	4075	4132
221.9	4007	3992	3773	3904	4075	4133
222	4008	3992	3773	3904	4075	4133
222.1	4008	3993	3774	3905	4076	4133
222.2	4009	3993	3775	3906	4076	4133
222.3	4009	3994	3775	3907	4076	4133
222.4	4010	3994	3776	3907	4077	4134
222.5	4011	3995	3776	3908	4077	4134
222.6	4011	3996	3777	3909	4077	4134
222.7	4012	3996	3777	3910	4078	4134
222.8	4012	3997	3778	3910	4078	4134
222.9	4013	3997	3778	3911	4078	4134
223	4013	3998	3779	3912	4079	4135
223.1	4014	3998	3779	3913	4079	4135
223.2	4014	3999	3780	3913	4079	4135
223.3	4015	3999	3781	3914	4080	4135
223.4	4016	4000	3781	3915	4080	4136
223.5	4016	4000	3782	3916	4081	4136
223.6	4017	4001	3783	3916	4081	4136
223.7	4017	4001	3783	3917	4081	4136
223.8	4018	4002	3784	3918	4082	4136
223.9	4018	4002	3784	3919	4082	4137
224	4019	4003	3785	3919	4082	4137
224.1	4019	4004	3785	3920	4083	4137
224.2	4020	4004	3786	3921	4083	4137
224.3	4021	4005	3786	3922	4083	4137
224.4	4021	4005	3787	3922	4084	4138
224.5	4022	4006	3788	3923	4084	4138
224.6	4022	4006	3788	3924	4084	4138
224.7	4023	4007	3789	3925	4085	4138
224.8	4023	4007	3789	3926	4085	4138
224.9	4024	4008	3790	3926	4086	4139
225	4024	4008	3791	3927	4086	4139
225.1	4025	4009	3791	3928	4086	4139
225.2	4026	4009	3792	3929	4087	4139
225.3	4026	4010	3793	3929	4087	4139
225.4	4027	4011	3793	3930	4087	4140
225.5	4027	4011	3794	3931	4088	4140
225.6	4028	4012	3795	3932	4088	4140
225.7	4028	4012	3795	3933	4088	4140
225.8	4029	4013	3796	3933	4089	4140
225.9	4029	4013	3797	3934	4089	4141
226	4030	4014	3798	3935	4089	4141
226.1	4031	4014	3798	3936	4090	4141
226.2	4031	4015	3799	3936	4090	4141
226.3	4032	4015	3799	3937	4090	4141
226.4	4032	4016	3800	3938	4091	4141
226.5	4033	4017	3801	3939	4091	4142
226.6	4033	4017	3802	3940	4092	4142
226.7	4034	4018	3802	3940	4092	4142
226.8	4034	4018	3803	3941	4092	4142
226.9	4035	4019	3803	3942	4093	4142
227	4036	4019	3804	3943	4093	4143
227.1	4036	4020	3804	3943	4093	4143
227.2	4037	4020	3805	3944	4094	4143
227.3	4037	4021	3806	3945	4094	4143
227.4	4038	4021	3806	3946	4094	4143
227.5	4038	4022	3807	3947	4095	4144
227.6	4039	4023	3807	3947	4095	4144
227.7	4039	4023	3808	3948	4095	4144
227.8	4040	4024	3809	3949	4096	4144
227.9	4041	4024	3810	3950	4096	4144
228	4041	4025	3810	3951	4096	4145
228.1	4042	4025	3811	3951	4097	4145
228.2	4042	4026	3812	3952	4097	4145
228.3	4043	4026	3812	3953	4098	4145
228.4	4043	4027	3813	3954	4098	4145
228.5	4044	4028	3814	3955	4098	4146
228.6	4044	4028	3814	3956	4099	4146
228.7	4045	4029	3815	3956	4099	4146
228.8	4046	4029	3816	3957	4099	4146
228.9	4046	4030	3817	3958	4100	4146
229	4047	4030	3817	3959	4100	4147
229.1	4047	4031	3818	3960	4100	4147
229.2	4048	4031	3819	3961	4101	4147
229.3	4048	4032	3820	3961	4101	4147
229.4	4049	4033	3820	3962	4101	4147
229.5	4049	4033	3821	3963	4102	4148
229.6	4050	4034	3822	3964	4102	4148
229.7	4051	4034	3823	3965	4102	4148
229.8	4051	4035	3824	3965	4103	4148
229.9	4052	4035	3824	3966	4103	4148
230	4052	4036	3825	3967	4104	4149
230.1	4053	4036	3826	3968	4104	4149
230.2	4053	4037	3827	3969	4104	4149
230.3	4054	4038	3827	3970	4105	4149
230.4	4054	4038	3828	3970	4105	4149
230.5	4055	4039	3829	3971	4105	4150
230.6	4056	4039	3829	3972	4106	4150
230.7	4056	4040	3830	3973	4106	4150
230.8	4057	4040	3831	3974	4106	4150
230.9	4057	4041	3832	3975	4107	4150
231	4058	4042	3833	3975	4107	4151
231.1	4058	4042	3833	3976	4107	4151
231.2	4059	4043	3834	3977	4108	4151
231.3	4059	4043	3835	3978	4108	4151
231.4	4060	4044	3836	3979	4108	4151
231.5	4061	4044	3836	3980	4109	4152
231.6	4061	4045	3837	3981	4109	4152
231.7	4062	4045	3838	3981	4110	4152
231.8	4062	4046	3838	3982	4110	4152
231.9	4063	4047	3839	3983	4110	4152
232	4063	4047	3840	3984	4111	4153
232.1	4064	4048	3841	3985	4111	4153
232.2	4064	4048	3841	3986	4111	4153
232.3	4065	4049	3842	3986	4112	4153
232.4	4066	4049	3843	3987	4112	4153
232.5	4066	4050	3843	3988	4112	4154
232.6	4067	4051	3844	3989	4113	4154
232.7	4067	4051	3845	3990	4113	4154
232.8	4068	4052	3846	3991	4113	4154
232.9	4068	4052	3847	3991	4114	4154
233	4069	4053	3847	3992	4114	4155
233.1	4070	4053	3848	3993	4114	4155
233.2	4070	4054	3849	3994	4115	4155
233.3	4071	4055	3850	3995	4115	4155
233.4	4071	4055	3851	3996	4116	4155
233.5	4072	4056	3851	3997	4116	4156
233.6	4072	4056	3852	3997	4116	4156
233.7	4073	4057	3853	3998	4117	4156
233.8	4073	4057	3854	3999	4117	4156
233.9	4074	4058	3855	4000	4117	4156
234	4075	4059	3856	4001	4118	4157
234.1	4075	4059	3856	4002	4118	4157
234.2	4076	4060	3857	4003	4118	4157
234.3	4076	4060	3858	4003	4119	4157
234.4	4077	4061	3859	4004	4119	4157
234.5	4077	4061	3859	4005	4119	4158
234.6	4078	4062	3860	4006	4120	4158
234.7	4078	4063	3861	4007	4120	4158
234.8	4079	4063	3862	4008	4120	4158
234.9	4080	4064	3863	4009	4121	4158
235	4080	4064	3863	4009	4121	4159
235.1	4081	4065	3864	4010	4121	4159
235.2	4081	4065	3865	4011	4122	4159
235.3	4082	4066	3866	4012	4122	4159
235.4	4082	4067	3867	4013	4123	4159
235.5	4083	4067	3868	4014	4123	4160
235.6	4084	4068	3868	4015	4123	4160
235.7	4084	4068	3869	4015	4124	4160
235.8	4085	4069	3870	4016	4124	4160
235.9	4085	4070	3871	4017	4124	4160
236	4086	4070	3872	4018	4125	4161
236.1	4086	4071	3872	4019	4125	4161
236.2	4087	4071	3873	4020	4125	4161
236.3	4087	4072	3874	4021	4126	4161
236.4	4088	4072	3875	4022	4126	4161
236.5	4089	4073	3876	4023	4126	4162
236.6	4089	4074	3877	4023	4127	4162
236.7	4090	4074	3877	4024	4127	4162
236.8	4090	4075	3878	4025	4127	4162
236.9	4091	4075	3879	4026	4128	4162
237	4091	4076	3880	4027	4128	4162
237.1	4092	4077	3881	4028	4129	4163
237.2	4092	4077	3882	4028	4129	4163
237.3	4093	4078	3882	4029	4129	4163
237.4	4094	4078	3883	4030	4130	4163
237.5	4094	4079	3884	4031	4130	4163
237.6	4095	4079	3885	4032	4130	4164
237.7	4095	4080	3886	4033	4131	4164
237.8	4096	4081	3887	4034	4131	4164
237.9	4096	4081	3888	4035	4131	4164
238	4097	4082	3889	4035	4132	4164
238.1	4098	4082	3890	4036	4132	4165
238.2	4098	4083	3891	4037	4132	4165
238.3	4099	4083	3892	4038	4133	4165
238.4	4099	4084	3893	4039	4133	4165
238.5	4100	4085	3894	4040	4133	4165
238.6	4100	4085	3895	4041	4134	4166
238.7	4101	4086	3895	4041	4134	4166
238.8	4101	4086	3896	4042	4134	4166
238.9	4102	4087	3897	4043	4135	4166
239	4103	4088	3899	4044	4135	4166
239.1	4103	4088	3900	4045	4136	4167
239.2	4104	4089	3901	4046	4136	4167
239.3	4104	4089	3902	4047	4136	4167
239.4	4105	4090	3903	4048	4137	4167
239.5	4105	4091	3904	4048	4137	4167
239.6	4106	4091	3905	4049	4137	4168
239.7	4106	4092	3906	4050	4138	4168
239.8	4107	4092	3907	4051	4138	4168
239.9	4108	4093	3907	4052	4138	4168
240	4108	4093	3908	4053	4139	4168
240.1	4109	4094	3909	4054	4139	4169
240.2	4109	4095	3910	4055	4139	4169
240.3	4110	4095	3911	4055	4140	4169
240.4	4110	4096	3912	4056	4140	4169
240.5	4111	4096	3913	4057	4140	4169
240.6	4112	4097	3914	4058	4141	4169
240.7	4112	4098	3915	4059	4141	4170
240.8	4113	4098	3916	4060	4142	4170
240.9	4113	4099	3917	4061	4142	4170
241	4114	4099	3918	4061	4142	4170
241.1	4114	4100	3919	4062	4143	4170
241.2	4115	4101	3920	4063	4143	4171
241.3	4116	4101	3921	4064	4143	4171
241.4	4116	4102	3922	4065	4144	4171
241.5	4117	4102	3923	4066	4144	4171
241.6	4117	4103	3924	4067	4144	4171
241.7	4118	4104	3925	4068	4145	4172
241.8	4118	4104	3926	4069	4145	4172
241.9	4119	4105	3927	4070	4145	4172
242	4119	4105	3928	4070	4146	4172
242.1	4120	4106	3929	4071	4146	4172
242.2	4121	4106	3930	4072	4146	4172
242.3	4121	4107	3931	4073	4147	4173
242.4	4122	4108	3932	4074	4147	4173
242.5	4122	4108	3934	4075	4147	4173
242.6	4123	4109	3935	4076	4148	4173
242.7	4123	4109	3936	4077	4148	4173
242.8	4124	4110	3937	4078	4149	4174
242.9	4125	4111	3937	4078	4149	4174
243	4125	4111	3938	4079	4149	4174
243.1	4126	4112	3939	4080	4150	4174
243.2	4126	4112	3940	4081	4150	4174
243.3	4127	4113	3941	4082	4150	4175
243.4	4127	4114	3942	4083	4151	4175
243.5	4128	4114	3943	4084	4151	4175
243.6	4129	4115	3944	4085	4151	4175
243.7	4129	4115	3945	4086	4152	4175
243.8	4130	4116	3946	4086	4152	4176
243.9	4130	4117	3947	4087	4152	4176
244	4131	4117	3948	4088	4153	4176
244.1	4131	4118	3949	4089	4153	4176
244.2	4132	4118	3950	4090	4153	4176
244.3	4132	4119	3951	4091	4154	4176
244.4	4133	4120	3952	4092	4154	4177
244.5	4134	4120	3953	4093	4155	4177
244.6	4134	4121	3954	4094	4155	4177
244.7	4135	4121	3954	4095	4155	4177
244.8	4135	4122	3955	4095	4156	4177
244.9	4136	4123	3956	4096	4156	4178
245	4136	4123	3957	4097	4156	4178
245.1	4137	4124	3958	4098	4157	4178
245.2	4138	4124	3959	4099	4157	4178
245.3	4138	4125	3960	4100	4157	4178
245.4	4139	4126	3961	4101	4158	4179
245.5	4139	4126	3962	4102	4158	4179
245.6	4140	4127	3963	4103	4158	4179
245.7	4140	4127	3964	4104	4159	4179
245.8	4141	4128	3965	4104	4159	4179
245.9	4142	4129	3966	4105	4159	4179
246	4142	4129	3967	4106	4160	4180
246.1	4143	4130	3968	4107	4160	4180
246.2	4143	4130	3969	4108	4160	4180
246.3	4144	4131	3970	4109	4161	4180
246.4	4144	4132	3971	4110	4161	4180
246.5	4145	4132	3972	4111	4162	4181
246.6	4146	4133	3973	4112	4162	4181
246.7	4146	4133	3974	4113	4162	4181
246.8	4147	4134	3975	4114	4163	4181
246.9	4147	4135	3976	4115	4163	4182
247	4148	4135	3977	4116	4163	4182
247.1	4148	4136	3978	4117	4164	4182
247.2	4149	4136	3979	4118	4164	4182
247.3	4150	4137	3980	4118	4164	4182
247.4	4150	4138	3981	4119	4165	4182
247.5	4151	4138	3982	4120	4165	4183
247.6	4151	4139	3983	4121	4165	4183
247.7	4152	4139	3983	4122	4166	4183
247.8	4152	4140	3984	4123	4166	4183
247.9	4153	4141	3985	4124	4166	4183
248	4154	4141	3986	4125	4167	4184
248.1	4154	4142	3987	4126	4167	4184
248.2	4155	4142	3988	4127	4167	4184
248.3	4155	4143	3989	4128	4168	4184
248.4	4156	4144	3990	4129	4168	4185
248.5	4156	4144	3991	4130	4169	4185
248.6	4157	4145	3992	4131	4169	4185
248.7	4158	4145	3993	4132	4169	4185
248.8	4158	4146	3994	4133	4170	4185
248.9	4159	4147	3994	4134	4170	4186
249	4159	4147	3995	4135	4170	4186
249.1	4160	4148	3996	4136	4171	4186
249.2	4160	4148	3997	4137	4171	4186
249.3	4161	4149	3998	4138	4171	4187
249.4	4162	4150	3999	4139	4172	4187
249.5	4162	4150	4000	4140	4172	4187
249.6	4163	4151	4001	4141	4172	4188
249.7	4163	4151	4002	4142	4173	4188
249.8	4164	4152	4003	4143	4173	4188
249.9	4164	4153	4004	4144	4173	4189
250	4165	4153	4005	4145	4174	4189
250.1	4166	4154	4006	4146	4174	4189
250.2	4166	4154	4007	4147	4175	4189
250.3	4167	4155	4007	4148	4175	4190
250.4	4167	4156	4008	4149	4175	4190
250.5	4168	4156	4009	4150	4176	4190
250.6	4169	4157	4010	4151	4176	4191
250.7	4169	4158	4011	4152	4176	4191
250.8	4170	4158	4012	4153	4177	4191
250.9	4170	4159	4013	4154	4177	4192
251	4171	4159	4014	4155	4177	4192
251.1	4171	4160	4015	4156	4178	4192
251.2	4172	4161	4016	4157	4178	4193
251.3	4173	4161	4017	4158	4178	4193
251.4	4173	4162	4017	4159	4179	4193
251.5	4174	4162	4018	4160	4179	4194
251.6	4174	4163	4019	4161	4179	4194
251.7	4175	4164	4020	4162	4180	4194
251.8	4176	4164	4021	4163	4180	4195
251.9	4176	4165	4022	4164	4180	4195
252	4177	4165	4023	4166	4181	4195
252.1	4177	4166	4024	4167	4181	4195
252.2	4178	4167	4025	4168	4182	4196
252.3	4178	4167	4026	4169	4182	4196
252.4	4179	4168	4027	4170	4182	4196
252.5	4180	4169	4028	4171	4183	4197
252.6	4180	4169	4028	4172	4183	4197
252.7	4181	4170	4029	4174	4183	4197
252.8	4181	4170	4030	4175	4184	4198
252.9	4182	4171	4031	4176	4184	4198
253	4183	4172	4032	4177	4184	4198
253.1	4183	4172	4033	4178	4185	4199
253.2	4184	4173	4033	4180	4185	4199
253.3	4184	4173	4034	4181	4185	4199
253.4	4185	4174	4035	4182	4186	4200
253.5	4185	4175	4036	4183	4186	4200
253.6	4186	4175	4037	4184	4187	4200
253.7	4187	4176	4038	4185	4187	4200
253.8	4187	4176	4038	4186	4187	4201
253.9	4187	4177	4039	4187	4188	4201
254	4188	4177	4040	4187	4189	4202
254.1	4188	4178	4041	4187	4189	4202
254.2	4188	4178	4042	4188	4190	4203
254.3	4189	4179	4043	4188	4190	4204
254.4	4189	4179	4043	4188	4191	4205
254.5	4190	4180	4044	4188	4191	4205
254.6	4190	4180	4045	4188	4192	4206
254.7	4190	4180	4046	4188	4193	4207
254.8	4191	4181	4047	4189	4193	4208
254.9	4191	4181	4048	4189	4194	4208
255	4191	4182	4048	4189	4194	4209
255.1	4192	4182	4049	4189	4195	4210
255.2	4192	4183	4050	4189	4196	4211
255.3	4192	4183	4051	4189	4196	4212
255.4	4193	4184	4052	4189	4197	4213
255.5	4193	4184	4052	4190	4197	4214
255.6	4193	4184	4053	4190	4198	4214
255.7	4194	4185	4054	4190	4199	4215
255.8	4194	4185	4055	4190	4199	4216
255.9	4194	4186	4056	4190	4200	4217
256	4195	4186	4057	4190	4200	4218
256.1	4195	4187	4057	4191	4201	4219
256.2	4196	4187	4058	4191	4201	4220
256.3	4196	4188	4059	4191	4202	4221
256.4	4196	4188	4060	4191	4203	4222
256.5	4197	4188	4061	4191	4203	4222
256.6	4197	4189	4062	4191	4204	4223
256.7	4197	4189	4062	4192	4204	4224
256.8	4198	4190	4063	4192	4205	4225
256.9	4198	4190	4064	4192	4206	4226
257	4198	4191	4065	4192	4206	4227
257.1	4199	4191	4066	4192	4207	4228
257.2	4199	4191	4067	4192	4207	4228
257.3	4199	4192	4067	4193	4208	4229
257.4	4200	4192	4068	4193	4208	4230
257.5	4200	4193	4069	4193	4209	4231
257.6	4200	4193	4070	4193	4210	4232
257.7	4201	4194	4071	4193	4210	4232
257.8	4201	4194	4072	4194	4211	4233
257.9	4201	4195	4072	4194	4211	4234
258	4202	4195	4073	4194	4212	4235
258.1	4202	4195	4074	4194	4212	4236
258.2	4203	4196	4075	4194	4213	4237
258.3	4203	4196	4076	4194	4214	4237
258.4	4203	4197	4076	4195	4214	4238
258.5	4204	4197	4077	4195	4215	4239
258.6	4204	4198	4078	4195	4215	4240
258.7	4204	4198	4079	4195	4216	4240
258.8	4205	4198	4080	4195	4216	4241
258.9	4205	4199	4081	4195	4217	4242
259	4205	4199	4081	4196	4218	4243
259.1	4206	4200	4082	4196	4218	4243
259.2	4206	4200	4083	4196	4219	4244
259.3	4206	4201	4084	4196	4219	4245
259.4	4207	4201	4085	4196	4220	4246
259.5	4207	4201	4086	4197	4220	4246
259.6	4207	4202	4086	4197	4221	4247
259.7	4208	4202	4087	4197	4221	4248
259.8	4208	4203	4088	4197	4222	4249
259.9	4208	4203	4089	4197	4223	4249
260	4209	4204	4090	4198	4223	4250
260.1	4209	4204	4091	4198	4224	4251
260.2	4210	4204	4091	4198	4224	4251
260.3	4210	4205	4092	4198	4225	4252
260.4	4210	4205	4093	4198	4225	4253
260.5	4211	4206	4094	4198	4226	4253
260.6	4211	4206	4095	4199	4227	4254
260.7	4211	4207	4095	4199	4227	4255
260.8	4212	4207	4096	4199	4228	4255
260.9	4212	4207	4097	4199	4228	4256
261	4212	4208	4098	4199	4229	4257
261.1	4213	4208	4099	4200	4229	4257
261.2	4213	4209	4100	4200	4230	4258
261.3	4213	4209	4100	4200	4230	4258
261.4	4214	4210	4101	4200	4231	4259
261.5	4214	4210	4102	4200	4231	4259
261.6	4214	4210	4103	4201	4232	4260
261.7	4215	4211	4104	4201	4233	4261
261.8	4215	4211	4104	4201	4233	4261
261.9	4215	4212	4105	4201	4234	4262
262	4216	4212	4106	4201	4234	4262
262.1	4216	4212	4107	4202	4235	4263
262.2	4217	4213	4108	4202	4235	4263
262.3	4217	4213	4108	4202	4236	4264
262.4	4217	4214	4109	4202	4236	4264
262.5	4218	4214	4110	4202	4237	4265
262.6	4218	4215	4111	4203	4237	4265
262.7	4218	4215	4112	4203	4238	4266
262.8	4219	4215	4113	4203	4238	4266
262.9	4219	4216	4113	4203	4239	4267
263	4219	4216	4114	4203	4239	4267
263.1	4220	4217	4115	4204	4240	4268
263.2	4220	4217	4116	4204	4240	4268
263.3	4220	4217	4117	4204	4241	4269
263.4	4221	4218	4118	4204	4241	4269
263.5	4221	4218	4118	4205	4242	4270
263.6	4221	4219	4119	4205	4242	4270
263.7	4222	4219	4120	4205	4243	4271
263.8	4222	4219	4121	4205	4243	4271
263.9	4222	4220	4122	4205	4244	4272
264	4223	4220	4123	4206	4244	4272
264.1	4223	4221	4123	4206	4245	4273
264.2	4224	4221	4124	4206	4245	4273
264.3	4224	4221	4125	4206	4246	4274
264.4	4224	4222	4126	4206	4246	4274
264.5	4225	4222	4127	4207	4247	4275
264.6	4225	4223	4128	4207	4247	4275
264.7	4225	4223	4128	4207	4248	4275
264.8	4226	4223	4129	4207	4248	4276
264.9	4226	4224	4130	4208	4248	4276
265	4226	4224	4131	4208	4249	4277
265.1	4227	4225	4132	4208	4249	4277
265.2	4227	4225	4132	4208	4250	4278
265.3	4227	4225	4133	4209	4250	4278
265.4	4228	4226	4134	4209	4251	4279
265.5	4228	4226	4135	4209	4251	4279
265.6	4228	4227	4136	4209	4251	4280
265.7	4229	4227	4137	4209	4252	4280
265.8	4229	4227	4137	4210	4252	4281
265.9	4230	4228	4138	4210	4253	4281
266	4230	4228	4139	4210	4253	4281
266.1	4230	4228	4140	4210	4254	4282
266.2	4231	4229	4141	4211	4254	4282
266.3	4231	4229	4142	4211	4254	4283
266.4	4231	4230	4142	4211	4255	4283
266.5	4232	4230	4143	4211	4255	4284
266.6	4232	4230	4144	4212	4255	4284
266.7	4232	4231	4145	4212	4256	4285
266.8	4233	4231	4146	4212	4256	4285
266.9	4233	4232	4147	4212	4257	4286
267	4233	4232	4147	4213	4257	4287
267.1	4234	4232	4148	4213	4257	4287
267.2	4234	4233	4149	4213	4258	4288
267.3	4234	4233	4150	4213	4258	4288
267.4	4235	4233	4151	4214	4258	4289
267.5	4235	4234	4152	4214	4259	4289
267.6	4236	4234	4152	4214	4259	4290
267.7	4236	4235	4153	4214	4259	4290
267.8	4236	4235	4154	4215	4260	4291
267.9	4237	4235	4155	4215	4260	4292
268	4237	4236	4156	4215	4260	4292
268.1	4237	4236	4157	4215	4261	4293
268.2	4238	4236	4158	4216	4261	4293
268.3	4238	4237	4158	4216	4261	4294
268.4	4238	4237	4159	4216	4262	4295
268.5	4239	4238	4160	4217	4262	4295
268.6	4239	4238	4161	4217	4262	4296
268.7	4239	4238	4162	4217	4263	4297
268.8	4240	4239	4163	4217	4263	4297
268.9	4240	4239	4164	4218	4263	4298
269	4241	4239	4164	4218	4264	4299
269.1	4241	4240	4165	4218	4264	4299
269.2	4241	4240	4166	4219	4264	4300
269.3	4242	4240	4167	4219	4265	4301
269.4	4242	4241	4168	4219	4265	4301
269.5	4242	4241	4168	4219	4265	4302
269.6	4243	4242	4169	4220	4265	4303
269.7	4243	4242	4170	4220	4266	4303
269.8	4243	4242	4171	4220	4266	4304
269.9	4244	4243	4172	4221	4266	4305
270	4244	4243	4173	4221	4267	4306
270.1	4245	4243	4173	4221	4267	4306
270.2	4245	4244	4174	4221	4267	4307
270.3	4245	4244	4175	4222	4267	4308
270.4	4246	4245	4176	4222	4268	4309
270.5	4246	4245	4177	4222	4268	4309
270.6	4246	4245	4177	4223	4268	4310
270.7	4247	4246	4178	4223	4269	4311
270.8	4247	4246	4179	4223	4269	4311
270.9	4247	4246	4180	4224	4269	4312
271	4248	4247	4181	4224	4269	4313
271.1	4248	4247	4182	4224	4270	4313
271.2	4249	4247	4182	4225	4270	4314
271.3	4249	4248	4183	4225	4270	4315
271.4	4249	4248	4184	4225	4271	4315
271.5	4250	4249	4185	4226	4271	4316
271.6	4250	4249	4186	4226	4271	4317
271.7	4250	4249	4186	4226	4271	4318
271.8	4251	4250	4187	4227	4272	4318
271.9	4251	4250	4188	4227	4272	4319
272	4251	4250	4189	4227	4272	4320
272.1	4252	4251	4190	4228	4272	4320
272.2	4252	4251	4190	4228	4273	4321
272.3	4253	4252	4191	4228	4273	4322
272.4	4253	4252	4192	4229	4273	4322
272.5	4253	4252	4193	4229	4273	4323
272.6	4254	4253	4193	4230	4274	4324
272.7	4254	4253	4194	4230	4274	4324
272.8	4254	4253	4195	4230	4274	4325
272.9	4255	4254	4196	4231	4274	4326
273	4255	4254	4196	4231	4275	4326
273.1	4255	4255	4197	4231	4275	4327
273.2	4256	4255	4198	4232	4275	4328
273.3	4256	4255	4198	4232	4275	4328
273.4	4257	4256	4199	4233	4276	4329
273.5	4257	4256	4200	4233	4276	4330
273.6	4257	4257	4200	4233	4276	4330
273.7	4258	4257	4201	4234	4276	4331
273.8	4258	4257	4201	4234	4277	4331
273.9	4258	4258	4202	4235	4277	4332
274	4259	4258	4203	4235	4277	4333
274.1	4259	4258	4203	4236	4277	4334
274.2	4259	4259	4204	4236	4278	4334
274.3	4260	4259	4204	4236	4278	4335
274.4	4260	4260	4205	4237	4278	4335
274.5	4261	4260	4206	4237	4278	4336
274.6	4261	4260	4206	4238	4279	4337
274.7	4261	4261	4207	4238	4279	4337
274.8	4262	4261	4207	4239	4279	4338
274.9	4262	4262	4208	4239	4279	4339
275	4262	4262	4208	4240	4280	4339
275.1	4263	4262	4209	4240	4280	4340
275.2	4263	4263	4210	4241	4280	4340
275.3	4264	4263	4210	4241	4280	4341
275.4	4264	4264	4211	4241	4281	4342
275.5	4264	4264	4211	4242	4281	4342
275.6	4265	4264	4212	4242	4281	4343
275.7	4265	4265	4212	4243	4281	4344
275.8	4265	4265	4213	4243	4281	4344
275.9	4266	4266	4214	4244	4282	4345
276	4266	4266	4214	4244	4282	4345
276.1	4266	4266	4215	4245	4282	4346
276.2	4267	4267	4215	4245	4282	4346
276.3	4267	4267	4216	4246	4283	4347
276.4	4268	4268	4216	4246	4283	4348
276.5	4268	4268	4217	4247	4283	4348
276.6	4268	4268	4217	4247	4283	4349
276.7	4269	4269	4218	4248	4284	4349
276.8	4269	4269	4218	4248	4284	4350
276.9	4269	4270	4219	4249	4284	4351
277	4270	4270	4220	4249	4284	4351
277.1	4270	4270	4220	4250	4285	4352
277.2	4271	4271	4221	4250	4285	4352
277.3	4271	4271	4221	4251	4285	4353
277.4	4271	4272	4222	4252	4285	4354
277.5	4272	4272	4222	4252	4285	4354
277.6	4272	4272	4223	4253	4286	4355
277.7	4272	4273	4224	4253	4286	4355
277.8	4273	4273	4224	4254	4286	4356
277.9	4273	4274	4225	4254	4286	4356
278	4274	4274	4225	4255	4287	4357
278.1	4274	4274	4226	4255	4287	4358
278.2	4274	4275	4226	4256	4287	4358
278.3	4275	4275	4227	4256	4287	4359
278.4	4275	4276	4228	4257	4287	4359
278.5	4275	4276	4228	4258	4288	4360
278.6	4276	4277	4229	4258	4288	4360
278.7	4276	4277	4229	4259	4288	4361
278.8	4277	4277	4230	4259	4288	4361
278.9	4277	4278	4231	4260	4289	4362
279	4277	4278	4231	4260	4289	4362
279.1	4278	4279	4232	4261	4289	4363
279.2	4278	4279	4232	4261	4289	4363
279.3	4278	4279	4233	4262	4289	4364
279.4	4279	4280	4234	4263	4290	4364
279.5	4279	4280	4234	4263	4290	4365
279.6	4280	4281	4235	4264	4290	4365
279.7	4280	4281	4236	4264	4290	4366
279.8	4280	4282	4236	4265	4291	4366
279.9	4281	4282	4237	4265	4291	4367
280	4281	4282	4238	4266	4291	4367
280.1	4281	4283	4238	4267	4291	4368
280.2	4282	4283	4239	4267	4291	4368
280.3	4282	4284	4240	4268	4292	4369
280.4	4283	4284	4240	4268	4292	4369
280.5	4283	4285	4241	4269	4292	4369
280.6	4283	4285	4242	4269	4292	4370
280.7	4284	4285	4243	4270	4293	4370
280.8	4284	4286	4243	4271	4293	4371
280.9	4284	4286	4244	4271	4293	4371
281	4285	4287	4244	4272	4293	4372
281.1	4285	4287	4245	4272	4294	4372
281.2	4286	4288	4246	4273	4294	4373
281.3	4286	4288	4246	4273	4294	4373
281.4	4286	4288	4247	4274	4294	4374
281.5	4287	4289	4248	4274	4295	4374
281.6	4287	4289	4248	4275	4295	4374
281.7	4287	4290	4249	4276	4295	4375
281.8	4288	4290	4250	4276	4295	4375
281.9	4288	4290	4250	4277	4295	4376
282	4289	4291	4251	4277	4296	4376
282.1	4289	4291	4252	4278	4296	4377
282.2	4289	4292	4252	4278	4296	4377
282.3	4290	4292	4253	4279	4297	4377
282.4	4290	4293	4254	4279	4297	4378
282.5	4290	4293	4254	4280	4297	4378
282.6	4291	4293	4255	4280	4297	4379
282.7	4291	4294	4256	4281	4298	4379
282.8	4292	4294	4257	4282	4298	4380
282.9	4292	4295	4257	4282	4298	4380
283	4292	4295	4258	4283	4299	4380
283.1	4293	4296	4259	4283	4299	4381
283.2	4293	4296	4259	4284	4299	4381
283.3	4293	4296	4260	4284	4300	4382
283.4	4294	4297	4261	4285	4300	4382
283.5	4294	4297	4261	4285	4301	4382
283.6	4295	4298	4262	4286	4301	4383
283.7	4295	4298	4263	4286	4301	4383
283.8	4295	4299	4263	4287	4302	4384
283.9	4296	4299	4264	4287	4302	4384
284	4296	4300	4265	4288	4303	4384
284.1	4296	4300	4265	4288	4303	4385
284.2	4297	4300	4266	4289	4304	4385
284.3	4297	4301	4267	4289	4304	4385
284.4	4297	4301	4267	4290	4305	4386
284.5	4298	4302	4268	4290	4306	4386
284.6	4298	4302	4269	4291	4306	4387
284.7	4298	4303	4269	4291	4307	4387
284.8	4299	4303	4270	4291	4307	4387
284.9	4299	4304	4270	4292	4308	4388
285	4299	4304	4271	4292	4309	4388
285.1	4300	4304	4271	4293	4309	4388
285.2	4300	4305	4272	4293	4310	4389
285.3	4300	4305	4272	4294	4311	4389
285.4	4301	4306	4273	4294	4311	4389
285.5	4301	4306	4274	4295	4312	4390
285.6	4302	4307	4274	4295	4313	4390
285.7	4302	4307	4275	4295	4313	4391
285.8	4302	4308	4275	4296	4314	4391
285.9	4303	4308	4275	4296	4315	4391
286	4303	4309	4276	4297	4315	4392
286.1	4304	4309	4276	4297	4316	4392
286.2	4304	4310	4277	4297	4317	4392
286.3	4305	4310	4277	4298	4317	4393
286.4	4305	4311	4278	4298	4318	4393
286.5	4305	4311	4278	4298	4319	4394
286.6	4306	4311	4278	4299	4320	4394
286.7	4306	4312	4279	4299	4320	4394
286.8	4307	4312	4279	4299	4321	4395
286.9	4307	4313	4280	4300	4322	4395
287	4308	4313	4280	4300	4323	4395
287.1	4308	4314	4280	4300	4323	4396
[truncated: 1,352 more rows]
