# Supplementary material for: Repeated major inland retreat of Thwaites and Pine Island glaciers (West Antarctica) during the Pliocene
Source: Proc Natl Acad Sci U S A. 2025 Dec 22;123(1):e2508341122. doi: 10.1073/pnas.2508341122 (PMC12773727; doi:10.1073/pnas.2508341122)
Supplement: Supplementary file 3 — Dataset S02 (XLSX) [file pnas.2508341122.sd02.xlsx]

## Sheet: Dataset S2 BAS
Dataset S2.
Core_ID	Depth (cmbsf)	Sector	Latitude	Longitude	Water depth (m)	206Pb/204Pb	206Pb204Pb_2SE	207Pb/204Pb	207Pb204Pb_2SE	208Pb/204Pb	208Pb204Pb_2SE	207Pb/206Pb	207Pb/206Pb_2SE	208Pb/206Pb	208Pb/206Pb_2SE	87Sr/86Sr	87Sr/86Sr_2SE	143Nd/144Nd	143Nd/144Nd_2SE(i)	eNd	eNd_2SE(i)	ext_2SD
TC104	0-2.5	AP	-65.9173	-77.2255	3832	18.8169	0.00124787	15.6336	0.000738411	38.7597	0.00219784	0.830811	3.59303e-05	2.05999	6.42599e-05	0.707152	1.03903e-05	0.512501	1.78521e-05	-2.67392	0.34824	0.443019
BC512	0-1	AP	-68.7892	-73.1108	1087	18.8445	0.00156055	15.6386	0.00136181	38.7255	0.00363471	0.8299	1.41638e-05	2.05525	5.76006e-05	0.708851	1.68304e-05	0.512473	8.81132e-06	-3.22343	0.171882	0.27
GBC722	0-2	AP	-64.8953	-69.0357	2329	18.7921	0.00123518	15.6303	0.00119365	38.6681	0.00322361	0.83179	1.56945e-05	2.05794	6.47982e-05	0.706777	1.48005e-05	0.512626	8.70379e-06	-0.231749	0.169784	0.27
GBC729	0-1	AP	-67.6683	-74.643	2449	18.8354	0.00107346	15.6359	0.000948722	38.7246	0.00291626	0.830154	1.27444e-05	2.05616	6.4907e-05	0.707605	1.48436e-05	0.512556	8.68116e-06	-1.59018	0.169343	0.27
GBC731	0-1	AP	-66.2722	-71.9089	2654	18.8174	0.00130043	15.6352	0.00126482	38.6875	0.00341487	0.830931	1.54198e-05	2.0561	5.7414e-05	0.706496	1.64191e-05	0.512632	8.56854e-06	-0.116642	0.167146	0.27
BC683	0-1	AP	-66.6443	-70.5565	573	18.843	0.00113377	15.6343	0.000968423	38.6952	0.00251728	0.829755	1.61789e-05	2.05377	6.09198e-05	0.707703	1.68309e-05	0.512569	1.05341e-05	-1.34397	0.205488	0.27
BC696	0-1	AP	-64.4738	-65.313	628	18.7612	0.00111062	15.6318	0.00103924	38.6361	0.00311883	0.833216	1.55721e-05	2.05954	6.53479e-05	0.706459	1.54086e-05	0.512677	8.86616e-06	0.755027	0.172952	0.27
BC369	2-4	BS	-71.5767	-82.86	587	18.7896	0.00099269	15.6311	0.000951493	38.6903	0.00245038	0.831917	1.5096e-05	2.05933	5.24776e-05	0.710257	1.73059e-05	0.512367	9.98475e-06	-5.28456	0.194772	0.34
GC366	0-2.5	BS	-72.845	-82.615	617	18.7531	0.000789653	15.6209	0.000752487	38.6343	0.00204719	0.832977	9.47461e-06	2.06032	3.83588e-05	0.710986	9.57292e-06	0.512315	1.70892e-05	-6.30169	0.333359	0.443019
GC360	0-2.75	BS	-71.995	-76.5517	633	18.805	0.000810261	15.6285	0.000679985	38.6789	0.00193457	0.831074	1.79916e-05	2.05703	4.11974e-05	0.709508	1.27146e-05	0.512393	1.67286e-05	-4.77239	0.326324	0.443019
BC470	0-1	BS	-69.0863	-76.3868	670	18.831	0.00125587	15.6392	0.00110249	38.7314	0.00289876	0.830531	1.38944e-05	2.05696	5.14612e-05	0.710025	1.33946e-05	0.512408	9.66122e-06	-4.47865	0.188461	0.27
BC459	0-2	BS	-70.6051	-86.253	676	18.7906	0.00120534	15.6293	0.000987432	38.6921	0.00261164	0.831782	1.1277e-05	2.05931	4.81637e-05	0.710435	1.28594e-05	0.512337	1.07692e-05	-5.87748	0.210075	0.27
BC364	2-4	BS	-72.9833	-83.44	1010	18.7025	0.00131287	15.6194	0.00129681	38.623	0.00361968	0.835159	1.63746e-05	2.06524	6.7654e-05	0.713555	1.80613e-05	0.512271	1.03211e-05	-7.1549	0.201334	0.34
GC380	0-3.5	BS	-69.6417	-84.5117	2150	18.8156	0.000577058	15.6302	0.000551501	38.707	0.00168383	0.830696	1.31638e-05	2.05731	4.6596e-05	0.709351	1.08232e-05	0.512379	1.6225e-05	-5.04349	0.3165	0.443019
GBC724	0-1	BS	-68.9428	-85.79	3073	18.8049	0.00129391	15.6355	0.00123603	38.718	0.00351332	0.831479	1.78193e-05	2.05913	6.98945e-05	0.708442	1.70238e-05	0.512478	9.77222e-06	-3.11321	0.190626	0.27
GBC725	0-1	BS	-69.5317	-93.9158	3660	18.8122	0.00137781	15.6359	0.00122522	38.724	0.00355086	0.831185	1.55827e-05	2.05861	6.14173e-05	0.707253	1.63353e-05	0.512548	9.48145e-06	-1.74913	0.184954	0.27
TC510	0-2	BS	-67.9252	-86.6275	3849	18.8125	0.00109368	15.6351	0.000968646	38.7153	0.00250573	0.831094	1.58767e-05	2.05807	5.29413e-05	0.70764	1.48747e-05	0.512532	9.82716e-06	-2.06815	0.191698	0.27
VC457	0-2	Eastern AS	-71.1756	-105.192	538	18.9067	0.000987363	15.6459	0.000968752	38.7535	0.00272583	0.827566	1.49744e-05	2.04998	5.08834e-05	0.710827	1.86121e-05	0.512458	8.71714e-06	-3.50343	0.170045	0.27
BC451	0-2	Eastern AS	-71.8656	-106.041	568	18.8987	0.000942839	15.6421	0.000930128	38.7494	0.00260285	0.827707	1.37494e-05	2.05055	5.43299e-05	0.711416	1.83244e-05	0.512434	1.02435e-05	-3.97543	0.199819	0.27
BC485	0-1	Eastern AS	-72.7253	-107.294	692	18.8942	0.000953553	15.6431	0.000945557	38.7508	0.0025494	0.82796	1.73379e-05	2.05112	6.19735e-05	0.71289	1.6496e-05	0.512439	8.16965e-06	-3.87894	0.159365	0.27
BC474	0-1	Eastern AS	-73.1073	-107.048	760	18.9043	0.00108594	15.6508	0.00104384	38.7743	0.00305855	0.827926	1.65072e-05	2.05125	5.61202e-05	0.714515	1.85353e-05	0.512424	9.53156e-06	-4.18075	0.185932	0.27
BC455	0-2	Eastern AS	-71.0678	-105.08	807	18.9049	0.00101594	15.641	0.000936116	38.7526	0.00255952	0.827367	1.64474e-05	2.05005	5.37184e-05	0.710115	1.38299e-05	0.512427	1.21007e-05	-4.12304	0.236049	0.27
BC476	0-1	Eastern AS	-74.4833	-104.417	1120	18.8834	0.00138511	15.6425	0.00133653	38.7548	0.00358424	0.828414	1.89096e-05	2.05251	6.70821e-05	0.717307	1.61094e-05	0.512324	9.4257e-06	-6.12444	0.183867	0.27
VC454	0-2	Eastern AS	-71.0177	-104.993	1269	18.8637	0.00117884	15.6376	0.00105673	38.7413	0.00298147	0.828993	1.44925e-05	2.05398	5.21359e-05	0.709947	1.62104e-05	0.512414	8.50024e-06	-4.37607	0.165814	0.27
GC481	1-3	Eastern AS	-74.1378	-105.743	1452	18.8957	0.000749028	15.6432	0.000661833	38.7589	0.00192759	0.827897	1.22806e-05	2.0514	4.49574e-05	0.713564	1.11042e-05	0.512388	1.44564e-05	-4.86764	0.282	0.443019
BC495	0-1	Eastern AS	-70.0487	-108.349	3468	18.8368	0.00127867	15.6371	0.0011821	38.7279	0.00319225	0.830155	1.5983e-05	2.05616	6.26301e-05	0.709347	1.54128e-05	0.512462	7.65539e-06	-3.44283	0.149333	0.27
BC497	0-1	Eastern AS	-69.2302	-106.68	4229	18.8305	0.00121501	15.633	0.00114288	38.7114	0.00299697	0.830198	1.44006e-05	2.05593	4.59576e-05	0.709433	1.80485e-05	0.512469	7.30935e-06	-3.2928	0.142583	0.27
PC505	0-4	Eastern AS	-66.7087	-106.2	4756	18.9621	0.000638077	15.6436	0.000719707	38.8018	0.00214616	0.825003	1.28113e-05	2.04647	5.40873e-05	0.709154	1.05401e-05	0.512427	1.79783e-05	-4.11516	0.350703	0.443019
BC498	0-1	Eastern AS	-64.3945	-107.052	4985	18.8142	0.0011693	15.6326	0.00113312	38.7168	0.00299409	0.830903	1.52487e-05	2.05802	5.49459e-05	0.70996	1.78784e-05	0.512397	9.39965e-06	-4.69785	0.183359	0.27
BC502	0-1	Eastern AS	-60.5352	-108.302	5205	18.8107	0.0010868	15.6353	0.00102584	38.7267	0.00285734	0.831214	1.48002e-05	2.05897	5.55124e-05	0.709717	1.90004e-05	0.512379	1.04826e-05	-5.04266	0.204483	0.27
BC431	0-1	Western AS	-72.3046	-118.164	512	18.9021	0.000662129	15.6429	0.000585629	38.7548	0.00178874	0.827598	9.28672e-06	2.05049	3.90221e-05	0.708837	1.10068e-05	0.512494	2.08086e-05	-2.81004	0.405913	0.443019
VC441	1-4	Western AS	-71.6799	-113.008	608	18.9013	0.000643496	15.6401	0.000604517	38.753	0.00169971	0.82746	1.20674e-05	2.05046	4.38457e-05	0.710194	1.10374e-05	0.512481	1.80655e-05	-3.06659	0.352404	0.443019
BC420	0-1	Western AS	-74.1416	-112.857	806	18.9484	0.0012984	15.6459	0.00122773	38.7621	0.00342344	0.825739	1.55278e-05	2.04586	6.58767e-05	0.709859	1.51111e-05	0.512506	1.07174e-05	-2.57981	0.209063	0.34
BC420	4-6	Western AS	-74.1416	-112.857	806	18.9301	0.0013291	15.6444	0.00113189	38.7576	0.00309061	0.826441	1.46554e-05	2.04758	4.8669e-05	0.710049	1.71008e-05	0.512517	1.74074e-05	-2.3634	0.339565	0.27
BC407	0.5-1.5	Western AS	-73.2126	-115.24	815	18.8969	0.0010403	15.6435	0.000861006	38.7456	0.0022467	0.827858	1.33676e-05	2.05057	4.93923e-05	0.709573	1.54205e-05	0.512517	9.21494e-06	-2.35565	0.179755	0.34
BC407	4-6	Western AS	-73.2126	-115.24	815	18.9054	0.00123591	15.6466	0.00111984	38.7606	0.00323103	0.827634	1.59496e-05	2.05039	5.67466e-05	0.70985	1.69629e-05	0.512513	1.06347e-05	-2.43544	0.20745	0.34
BC421	0-1	Western AS	-73.6179	-113.709	833	18.8978	0.0012523	15.6373	0.00100666	38.7356	0.00288299	0.827503	1.51463e-05	2.04991	5.63368e-05	0.709919	1.41652e-05	0.512513	8.68196e-06	-2.43558	0.169359	0.27
BC421	0-2	Western AS	-73.6179	-113.709	833	18.8994	0.00113847	15.6402	0.00116434	38.7445	0.00318705	0.827574	1.37196e-05	2.05029	4.981e-05	0.709879	1.51641e-05	0.51251	8.3365e-06	-2.49723	0.16262	0.27
BC412	0.5-1.5	Western AS	-73.9229	-115.857	1128	18.902	0.00121217	15.6466	0.0010072	38.7541	0.00255239	0.82781	1.39685e-05	2.0505	5.58646e-05	0.709572	1.53517e-05	0.512486	1.18486e-05	-2.95964	0.23113	0.34
BC412	4-6	Western AS	-73.9229	-115.857	1128	18.9085	0.00109551	15.6467	0.000990732	38.7569	0.00277972	0.827503	1.76396e-05	2.04984	5.99215e-05	0.709634	1.83478e-05	0.51251	1.07373e-05	-2.49806	0.209453	0.34
VC434	0-4	Western AS	-71.5586	-118.315	1722	18.9091	0.00137641	15.6395	0.000760458	38.7689	0.00275196	0.827108	4.13385e-05	2.05048	5.96872e-05	0.709747	1.01356e-05	0.512522	1.60251e-05	-2.25988	0.312601	0.443019
BC490	0-1	Western AS	-69.5947	-117.982	3281	18.8945	0.00117501	15.6417	0.00109304	38.7582	0.00306463	0.827849	1.67552e-05	2.05146	6.24939e-05	0.709017	1.68984e-05	0.512471	9.70357e-06	-3.25808	0.189287	0.27
