# Supplementary material for: Repeated major inland retreat of Thwaites and Pine Island glaciers (West Antarctica) during the Pliocene
Source: Proc Natl Acad Sci U S A. 2025 Dec 22;123(1):e2508341122. doi: 10.1073/pnas.2508341122 (PMC12773727; doi:10.1073/pnas.2508341122)
Supplement: Supplementary file 4 — Dataset S03 (XLSX) [file pnas.2508341122.sd03.xlsx]

## Sheet: Dataset S3 PRR
Sample ID	Latitude	Longitude	Region	SubRegion (This study)	Rock Name	SubRock Name	Na_mass%	Mg_mass%	Al_mass%	Si_mass%	P_mass%	K_mass%	Ca_mass%	Ti_mass%	Rb_ppm	Sr_ppm	Ba_ppm	Fe_mass%	Zr_ppm	Mn_mass%	Nd (µg/g)	Sr (µg/g)	Pb (μg/g)	206Pb/204Pb	206Pb204Pb_2SE	207Pb/204Pb	207Pb204Pb_2SE	208Pb/204Pb	208Pb204Pb_2SE	207Pb/206Pb	207Pb206Pb_2SE	208Pb/206Pb	208Pb206Pb_2SE	Ave.87Sr/86Sr	87Sr/86Sr	87Sr/86Sr_2SE	87Sr/86Sr (duplicate)	87Sr/86Sr_2SE	Ave. eNd	143Nd/144Nd	143Nd/144Nd_2SE(i)	eNd	eNd_2SE(i)	ext_2SD	143Nd/144Nd (duplicate)	143Nd/144Nd_2SE(i)	eNd	eNd_2SE(i)	ext_2SD
PRR-45441	-68.5833	-67.1333	Antarctic Peninsula	AP	Granite	Granite/Granodiorite	4.054	0.57	8.616	29.908	0.04	2.419	1.678	0.313	111	618	1544	2.519	499	0.071	98.8188	530.403	19.9777	18.9142	0.000826972	15.6451	0.000818755	39.8651	0.0024251	0.827173	1.19243e-05	2.10788	4.92609e-05	0.706929	0.706929	1.9394e-05	-	-	-3.36354	0.512469	1.09135e-05	-3.30403	0.212888	0.29	0.512457	7.66628e-06	-3.53109	0.149546	0.45
PRR-45455	-68.1	-68.8667	Antarctic Peninsula	AP	Gabbro	Gabbro/Gabbro Cumulate	1.624	3.772	6.522	20.482	0.049	0.404	6.126	0.639	22	437	170	6.279	75	0.103	15.7052	538.03	6.47965	18.7236	0.000906626	15.6069	0.000881865	38.4654	0.00260304	0.833557	1.3414e-05	2.05459	5.98892e-05	0.70419	0.70419	1.46875e-05	-	-	5.22401	0.512906	1.0376e-05	5.22401	0.202404	0.29	-	-	-	-	-
PRR-45515	-68.2	-67.05	Antarctic Peninsula	AP	Diorite	Diorite	2.773	1.635	9.382	26.57	0.081	1.136	4.538	0.475	38	743	563	3.686	196	0.054	21.278	692.716	15.0417	18.9866	0.00538563	15.6495	0.00602439	38.7347	0.0161737	0.824258	9.31566e-05	2.04028	0.000352548	0.705978	0.705978	1.67758e-05	-	-	-2.08624	0.512531	9.47504e-06	-2.08624	0.184829	0.29	-	-	-	-	-
PRR-15259	-62.1	-57.9	Antarctic Peninsula	AP	Basalt	Basalt/Dolerite/Diabase	2.781	4.614	8.752	23.467	0.14	0.513	7.316	0.775	17	558	173	6.284	89	0.112	11.1388	535.888	4.1957	18.7617	0.000911956	15.6072	0.000918012	38.5565	0.00264919	0.831881	1.53231e-05	2.05523	6.07131e-05	0.703881	0.703881	1.79069e-05	-	-	6.07844	0.51295	1.6935e-05	6.07844	0.330351	0.44	-	-	-	-	-
PRR-20548	-63	-55.8167	Antarctic Peninsula	AP	Gabbro	Gabbro/Gabbro Cumulate	1.598	1.492	8.202	20.002	0.055	0.251	6.613	0.417	17	486	24	5.04	73	0.092	8.44356	461.856	1.92201	18.7329	0.000868133	15.5996	0.000800573	38.5136	0.00226633	0.832749	1.12025e-05	2.05616	5.54066e-05	0.703508	0.703508	1.73021e-05	-	-	5.96752	0.512944	1.63192e-05	5.96752	0.318338	0.41	-	-	-	-	-
PRR-24170	-62.1333	-58.4	Antarctic Peninsula	AP	Andesite	Andesite	2.515	1.466	8.252	27.676	0.091	0.731	4.512	0.49	42	854	419	4.757	217	0.121	24.6396	694.968	8.23687	18.6841	0.00107709	15.5798	0.00110541	38.36	0.00317461	0.83386	1.48499e-05	2.05319	6.89492e-05	0.703622	0.703622	1.38219e-05	-	-	6.74363	0.512984	2.38367e-05	6.74363	0.464982	0.41	-	-	-	-	-
PRR-45454	-68.3	-67.1333	Antarctic Peninsula	AP	Granite	Granite/Granodiorite	3.126	0.108	6.788	35.561	0.002	3.513	0.312	0.036	251	26	<0	0.714	113	0.037	19.4872	10.9222	15.1052	19.0516	0.000948166	15.6459	0.000918857	38.907	0.00286666	0.821247	1.57129e-05	2.04236	6.02318e-05	0.703628	0.703628	2.0194e-05	-	-	-0.313942	0.512622	2.44367e-05	-0.313942	0.476686	0.41	-	-	-	-	-
PRR-16356	-62.7833	-61.3833	Antarctic Peninsula	AP	Basalt	Basalt/Dolerite/Diabase	2.655	3.34	8.228	26.554	0.077	0.931	5.355	0.538	35	332	264	5.558	91	0.105	9.18022	259.518	5.67352	18.7431	0.0010938	15.6212	0.00112948	38.5773	0.00309022	0.833467	1.6184e-05	2.05838	6.58394e-05	0.705091	0.705091	1.21318e-05	-	-	1.62422	0.512721	2.23149e-05	1.62422	0.435295	0.41	-	-	-	-	-
PRR-16386	-65.4333	-65.4833	Antarctic Peninsula	AP	Gabbro	Gabbro/Gabbro Cumulate	2.311	3.015	9.363	26.367	0.092	0.44	6.267	0.278	23	383	142	4.78	76	0.114	10.9212	321.151	4.61548	18.7191	0.00092197	15.6094	0.000861907	38.5135	0.00248476	0.83391	1.4411e-05	2.0576	4.87741e-05	0.703954	0.703954	2.04091e-05	-	-	5.08506	0.512899	2.02502e-05	5.08506	0.39502	0.41	-	-	-	-	-
PRR-16387	-66.4	-67.2167	Antarctic Peninsula	AP	Gabbro	Gabbro/Gabbro Cumulate	2.306	3.479	9.078	24.14	0.059	0.261	6.72	0.503	19	457	106	6.913	55	0.137	6.92871	406.908	5.08042	18.7108	0.00114081	15.6077	0.00102206	38.472	0.00290377	0.834171	1.81343e-05	2.05633	6.39728e-05	0.703874	0.703874	1.47312e-05	-	-	5.92378	0.512942	1.84797e-05	5.92378	0.360482	0.41	-	-	-	-	-
PRR-33767	-81.577	-28.4027	Coats Land	Coats Land	Dolerite	Basalt/Dolerite/Diabase	1.618	1.352	6.045	26.047	0.123	1.472	4.521	1.034	47	114	455	10.215	114	0.132	27.9429	136.883	10.109	18.9146	0.000639691	15.6471	0.00069434	38.7567	0.00222018	0.827271	1.37954e-05	2.04918	6.34062e-05	0.709182	0.709182	0.000140431	-	-	-5.05349	0.512379	1.08978e-05	-5.05349	0.212583	0.29	-	-	-	-	-
PRR-10254	-77.8833	-34.1667	Coats Land	Coats Land	Rhyolite	Rhyolite	3.66	0.228	7.03	34.542	0.009	2.627	0.188	0.138	84	87	905	1.077	350	0.011	18.7927	56.514	7.04073	20.9591	0.00083093	15.6831	0.000780925	40.17	0.0022855	0.748296	1.11605e-05	1.91674	4.62375e-05	0.757265	0.757207	1.90999e-05	0.757324	1.2247e-05	-4.04665	0.512431	1.13096e-05	-4.04665	0.220616	0.29	-	-	-	-	-
PRR-1794	-74.037	-77.176	Ellsworth Land	EL (BS)	Quartzite	Quartzite	0.094	0.057	2.04	47.208	0.003	0.28	0.27	0.171	24	33	10	0.289	129	0.001	8.24606	5.21562	7.81511	18.5961	0.000778597	15.5978	0.000846164	38.7866	0.00266524	0.838787	1.24653e-05	2.08588	5.31445e-05	0.726971	0.726971	1.32458e-05	-	-	-9.63178	0.512144	1.2651e-05	-9.63178	0.246783	0.29	-	-	-	-	-
PRR-1817	-74.147	-75.768	Ellsworth Land	EL (BS)	Conglomerate	Shale/Mudstone/Sandstone/Conglomerate	0.926	0.983	6.822	35.269	0.067	3.099	0.616	0.495	187	143	560	2.759	322	0.048	43.7093	110.557	17.5835	18.9659	0.00619224	15.6553	0.00547487	38.9076	0.0155622	0.825455	9.44555e-05	2.05163	0.000315114	0.729449	0.729449	1.49479e-05	-	-	-8.92299	0.512185	1.02686e-05	-8.83893	0.200309	0.29	0.512184	7.48287e-06	-8.86245	0.145968	0.45
PRR-2095	-74.8667	-71.5	Ellsworth Land	EL (BS)	Sandstone	Shale/Mudstone/Sandstone/Conglomerate	4.089	0.302	8.24	32.869	0.023	1.375	0.369	0.206	80	195	230	1.102	173	0.021	34.3904	126.236	16.9957	18.8786	0.000679976	15.6403	0.000692192	38.7518	0.00198569	0.828492	1.24854e-05	2.05288	5.73268e-05	0.70947	0.709458	1.81501e-05	0.709483	2.29698e-05	-2.50916	0.512509	1.09632e-05	-2.50916	0.213858	0.29	-	-	-	-	-
PRR-3213	-75.0667	-72.9667	Ellsworth Land	EL (BS)	Dacite	Dacite	1.612	0.948	6.925	32.402	0.079	4.879	0.782	0.45	170	145	899	3.493	241	0.053	43.939	126.162	25.0595	18.7716	0.000851119	15.6324	0.000811091	38.7495	0.00238677	0.832799	1.28506e-05	2.06447	5.49108e-05	0.732248	0.732248	1.33368e-05	-	-	-9.60106	0.512146	1.04504e-05	-9.60106	0.203856	0.29	-	-	-	-	-
PRR-3426	-74.9	-71.5	Ellsworth Land	EL (BS)	Sandstone	Shale/Mudstone/Sandstone/Conglomerate	1.745	0.101	2.852	44.685	0.004	0.158	0.267	0.132	25	44	<0	0.061	175	<0	10.7247	20.4289	35.5541	18.7317	0.000996152	15.634	0.000866558	38.5882	0.0023608	0.83464	1.52506e-05	2.06025	4.33556e-05	0.713113	0.713113	1.27672e-05	-	-	-7.5097	0.512253	1.07576e-05	-7.5097	0.209849	0.29	-	-	-	-	-
PRR-3507	-75.0667	-69.4167	Ellsworth Land	EL (BS)	Sandstone	Shale/Mudstone/Sandstone/Conglomerate	3.08	0.4	11.075	28.383	0.011	3	0.406	0.307	193	257	847	3.207	265	0.068	40.4176	200.154	16.6438	19.0447	0.00137273	15.642	0.00113497	38.9383	0.00315143	0.821336	1.40476e-05	2.04476	5.27018e-05	0.712522	0.712522	1.9804e-05	-	-	-2.32858	0.512519	1.19505e-05	-2.32858	0.233118	0.29	-	-	-	-	-
PRR-1803	-75.2333	-72.2333	Ellsworth Land	EL (BS)	Sandstone	Shale/Mudstone/Sandstone/Conglomerate	1.094	0.499	3.502	42.64	0.022	0.631	0.356	0.136	45	75	169	1.344	108	0.019	8.40369	40.8991	5.28204	18.9401	0.000929949	15.6408	0.000930694	38.8538	0.00283618	0.82583	1.8275e-05	2.05162	6.90652e-05	0.719552	0.719552	1.76163e-05	-	-	-8.27356	0.512214	1.41061e-05	-8.27356	0.275167	0.44	-	-	-	-	-
PRR-1917	-74.936	-75.96	Ellsworth Land	EL (BS)	Sandstone	Shale/Mudstone/Sandstone/Conglomerate	1.165	0.995	7.793	30.853	0.049	2.38	0.733	0.457	120	66	520	4.472	172	0.052	34.579	43.4284	19.3499	18.9067	0.00108726	15.6433	0.00100148	38.9043	0.00275378	0.827396	1.76259e-05	2.0578	6.71508e-05	0.73306	0.73306	1.87353e-05	-	-	-8.68676	0.512193	1.54273e-05	-8.68676	0.30094	0.44	-	-	-	-	-
PRR-2148	-75.3833	-66.2667	Ellsworth Land	EL (BS)	Conglomerate	Shale/Mudstone/Sandstone/Conglomerate	1.38	0.443	4.287	22.734	0.092	1.369	13.104	0.078	62	441	158	1.793	91	0.183	13.8207	385.55	35.9354	18.7323	0.000949224	15.6374	0.000946309	38.588	0.00266425	0.834798	1.43975e-05	2.06017	5.77829e-05	0.709873	0.709873	2.0493e-05	-	-	-2.69866	0.5125	1.47547e-05	-2.69866	0.28782	0.44	-	-	-	-	-
PRR-3055	-75.85	-69.5667	Ellsworth Land	EL (BS)	Sandstone	Shale/Mudstone/Sandstone/Conglomerate	2.229	0.365	5.146	38.681	0.014	0.823	0.28	0.131	57	149	123	1.502	100	0.001	13.5803	91.8687	2.89773	19.171	0.0011717	15.6589	0.00110292	39.1162	0.00330395	0.816821	1.52924e-05	2.04054	6.4817e-05	0.709876	0.709876	1.79071e-05	-	-	-4.539	0.512405	1.19994e-05	-4.539	0.234072	0.44	-	-	-	-	-
PRR-3208	-73.529	-77.246	Ellsworth Land	EL (BS)	Basalt	Basalt/Dolerite/Diabase	3.024	2.864	8.325	23.116	0.177	1.206	6.812	1.388	17	531	175	7.311	149	0.114	17.8151	547.359	1.50542	19.0444	0.00105826	15.5898	0.00106919	38.5094	0.00282432	0.818616	1.40782e-05	2.0223	4.99374e-05	0.703555	0.703555	2.40677e-05	-	-	5.25206	0.512907	1.6344e-05	5.25206	0.318822	0.44	-	-	-	-	-
PRR-3258	-74.4667	-72.4	Ellsworth Land	EL (BS)	Dacite	Dacite	0.68	1.185	6.122	31.484	0.06	2.791	1.07	0.41	172	194	712	3.004	265	0.045	36.5082	149.286	15.0959	18.9049	0.000944138	15.6419	0.000925231	38.9722	0.00275746	0.827416	1.67418e-05	2.06166	6.38543e-05	0.728526	0.728526	1.97963e-05	-	-	-9.76619	0.512137	1.56179e-05	-9.76619	0.304658	0.44	-	-	-	-	-
PRR-3515	-75.4	-64.75	Ellsworth Land	EL (BS)	Sandstone	Shale/Mudstone/Sandstone/Conglomerate	2.685	0.532	5.085	27.019	0.067	0.418	6.163	0.319	30	666	85	2.232	198	0.193	16.1818	496.863	13.119	18.8446	0.00104576	15.6425	0.00101729	38.7039	0.00320216	0.830095	1.73214e-05	2.05398	7.11385e-05	0.70796	0.70796	2.64133e-05	-	-	-2.82626	0.512493	1.38498e-05	-2.82626	0.270168	0.44	-	-	-	-	-
PRR-1533	-74.1333	-102.033	Ellsworth Land	Southern Thurston Is. Block	Gneiss	Gneiss	2.187	2.66	7.115	28.626	0.063	2.384	2.323	0.558	148	381	414	5.095	185	0.074	46.0353	348.039	16.0143	18.8363	0.00125744	15.6478	0.00128576	39.1688	0.00396869	0.830753	2.17545e-05	2.07961	8.99976e-05	0.71102	0.71102	1.15173e-05	-	-	-6.41296	0.512309	1.07456e-05	-6.41296	0.209614	0.29	-	-	-	-	-
PRR-40218	-74.117	-103.299	Ellsworth Land	Southern Thurston Is. Block	Granite	Granite/Granodiorite	2.726	0.836	7.512	32.155	0.06	3.126	1.725	0.184	177	392	426	2.211	145	0.07	6.06987	310.898	14.0782	19.0897	0.000813948	15.6419	0.000766217	38.8115	0.00216694	0.819414	1.22738e-05	2.0333	4.69375e-05	0.707181	0.707181	1.59426e-05	-	-	0.494416	0.512663	1.51123e-05	0.494416	0.294795	0.29	-	-	-	-	-
PRR-1173	-73.5833	-94.3333	Ellsworth Land	Southern Thurston Is. Block	Basalt	Basalt/Dolerite/Diabase	2.094	2.677	8.247	24.118	0.161	2.327	4.605	0.659	79	681	867	6.095	202	0.116	28.4552	601.366	14.4207	18.8454	0.000956425	15.6362	0.000991849	38.745	0.00281899	0.829711	1.82222e-05	2.05616	6.72107e-05	0.707743	0.707743	1.67039e-05	-	-	-2.5035	0.51251	1.35647e-05	-2.5035	0.264605	0.44	-	-	-	-	-
PRR-1543	-74.1	-102.533	Ellsworth Land	Southern Thurston Is. Block	Gneiss	Gneiss	2.925	1.457	8.234	29.232	0.09	1.645	2.948	0.393	104	530	229	3.527	171	0.043	10.5953	383.119	14.4837	18.9126	0.000923895	15.6467	0.000837528	38.7129	0.00233543	0.827336	1.45711e-05	2.04711	6.30054e-05	0.707527	0.707527	1.66132e-05	-	-	-3.09447	0.512479	1.66803e-05	-3.09447	0.325382	0.44	-	-	-	-	-
PRR-33123	-73.5333	-94	Ellsworth Land	Southern Thurston Is. Block	Calcite	Calcite/Limestone	0.03	0.084	0.156	8.004	0.034	<0	53.728	<0	9	1232	<0	<0	103	<0	1.22241	1456.11	0.75666	-	-	-	-	-	-	-	-	-	-	0.704426	0.704426	2.10579e-05	-	-	-	-	-	-	-	-	-	-	-	-	-
PRR-50663	-74.077	-100.078	Ellsworth Land	Southern Thurston Is. Block	Basalt	Basalt/Dolerite/Diabase	2.648	3.826	7.535	22.497	0.159	0.829	6.683	1.4	18	408	260	8.415	129	0.13	18.7418	434.826	1.77369	19.0862	0.00102748	15.6301	0.00102378	38.7751	0.00289169	0.818928	1.4392e-05	2.03174	5.57204e-05	0.703215	0.703215	2.24466e-05	-	-	5.23469	0.512906	1.52776e-05	5.23469	0.298019	0.44	-	-	-	-	-
PRR-50684	-74.46	-99.08	Ellsworth Land	Southern Thurston Is. Block	Hyaloclastite	Pyroclast/Hyaloclastite/Lava	1.964	3.716	5.941	21.288	0.148	0.639	7.222	1.366	16	453	238	8.418	119	0.127	15.4356	400.093	1.56339	19.1189	0.000951226	15.6305	0.000874301	38.7547	0.00279872	0.817554	1.28957e-05	2.02721	5.82194e-05	0.703561	0.703561	2.04471e-05	-	-	4.88313	0.512888	1.97632e-05	4.88313	0.385519	0.44	-	-	-	-	-
PRR-40176	-74.347	-102.805	Ellsworth Land	Southern Thurston Is. Block	Granite	Granite/Granodiorite	2.849	1.061	7.83	31.885	0.065	2.648	2.302	0.273	121	509	613	2.443	161	0.067	21.7976	352.257	8.23949	19.363	0.00100336	15.657	0.000909167	39.2862	0.0026087	0.808631	1.32463e-05	2.02911	5.41741e-05	0.705851	0.705851	1.61116e-05	-	-	0.633178	0.51267	2.07145e-05	0.633178	0.404077	0.41	-	-	-	-	-
PRR-40186	-74.506	-102.432	Ellsworth Land	Southern Thurston Is. Block	Granite	Granite/Granodiorite	2.002	0.122	6.956	36.451	0.006	5.236	0.382	0.038	127	99	383	0.5	75	0.008	15.5456	56.3753	26.7562	18.8139	0.000842302	15.6457	0.000860746	38.6177	0.00258265	0.831623	1.23055e-05	2.05275	5.0026e-05	0.718863	0.718863	1.41177e-05	-	-	-4.42604	0.512411	1.86048e-05	-4.42604	0.362924	0.41	-	-	-	-	-
PRR-40235	-73.966	-104.174	Ellsworth Land	Southern Thurston Is. Block	Diorite	Diorite	2.866	2.082	8.456	28.15	0.074	1.446	4.43	0.316	48	944	1203	3.582	133	0.073	11.214	703.195	10.2196	18.7279	0.000876495	15.6228	0.000844405	38.415	0.00246102	0.834219	1.57863e-05	2.05137	5.77066e-05	0.705092	0.705092	1.50503e-05	-	-	-1.01617	0.512586	1.87228e-05	-1.01617	0.365224	0.41	-	-	-	-	-
PRR-40242	-73.662	-101.523	Ellsworth Land	Southern Thurston Is. Block	Granodiorite	Granite/Granodiorite	2.579	1.652	8.693	28.751	0.149	1.333	4.183	0.329	55	803	824	3.971	166	0.12	20.487	596.58	11.0695	18.787	0.000965858	15.6267	0.000910296	38.9161	0.00251363	0.831788	1.43637e-05	2.0716	5.67137e-05	0.705393	0.705393	1.573e-05	-	-	0.175281	0.512647	1.78987e-05	0.175281	0.349148	0.41	-	-	-	-	-
PRR-50659	-73.909	-100.21	Ellsworth Land	Southern Thurston Is. Block	Basalt	Basalt/Dolerite/Diabase	1.996	5.111	6.767	22.303	0.101	0.563	7.13	1.265	19	378	149	8.713	106	0.126	15.4094	368.599	1.91836	19.1329	0.000501838	15.6418	0.000504152	38.8461	0.00143985	0.817564	7.34851e-06	2.03054	3.44364e-05	0.703399	0.703399	1.30834e-05	-	-	5.08018	0.512898	1.66245e-05	5.08018	0.324293	0.41	-	-	-	-	-
PRR-50696	-74.5	-98.78	Ellsworth Land	Southern Thurston Is. Block	Basalt	Basalt/Dolerite/Diabase	3.109	4.141	8.08	22.692	0.242	1.6	6.022	1.667	23	576	314	8.119	197	0.136	27.1252	593.701	1.86654	19.282	0.000462889	15.6098	0.000438489	38.7757	0.00120655	0.80958	8.37044e-06	2.01117	2.87112e-05	0.702719	0.702719	1.26169e-05	-	-	6.79058	0.512986	1.90469e-05	6.79058	0.371546	0.41	-	-	-	-	-
PRR-50782	-74.8209	-98.8805	Ellsworth Land	Southern Thurston Is. Block	Hyaloclastite	Hyaloclastite/Pyroclast/Lava	0.956	4.58	6.3	21.869	0.128	0.538	7.198	1.11	18	367	211	8.629	104	0.128	14.1695	323.315	2.7866	19.0603	0.000490728	15.6393	0.000487617	38.7814	0.0013409	0.820535	8.81848e-06	2.03486	3.23652e-05	0.703866	0.703866	1.26545e-05	-	-	3.76799	0.512831	1.58201e-05	3.76799	0.308602	0.41	-	-	-	-	-
PRR-1124	-77.826	-85.686	Ellsworth-Whitmore Mountains	Ellsworth Mts/EWM	Mudstone	Shale/Mudstone/Sandstone/Conglomerate	1.527	1.558	7.474	25.689	0.056	1.992	2.617	0.392	91	262	625	4.322	151	0.109	29.7111	227.668	19.7886	18.9726	0.000802043	15.6443	0.000714234	38.8167	0.00201105	0.824595	9.47039e-06	2.0461	3.53018e-05	0.71405	0.71405	1.43371e-05	-	-	-6.3971	0.51231	1.0146e-05	-6.3971	0.197918	0.29	-	-	-	-	-
PRR-397	-79.298	-81.465	Ellsworth-Whitmore Mountains	Ellsworth Mts/EWM	Sandstone	Shale/Mudstone/Sandstone/Conglomerate	0.053	0.703	5.655	37.711	0.031	2.082	0.295	0.288	87	26	643	2.501	329	0.067	32.6164	11.0398	6.1802	19.5018	0.00079072	15.6958	0.000782254	40.012	0.00240654	0.804866	1.2603e-05	2.05188	5.13174e-05	0.782817	0.782817	1.66507e-05	-	-	-14.4653	0.511896	1.01793e-05	-14.4653	0.198567	0.29	-	-	-	-	-
PRR-791	-78.922	-87.272	Ellsworth-Whitmore Mountains	Ellsworth Mts/EWM	Quartzite	Quartzite	0.115	1.007	6.413	36.431	0.039	3.266	0.55	0.169	123	117	891	1.152	187	0.013	20.3548	78.8793	10.6822	18.7479	0.000620412	15.6178	0.000659594	38.8621	0.00205068	0.833062	1.11718e-05	2.07305	5.15144e-05	0.732626	0.732626	7.69352e-05	-	-	-12.3054	0.512007	1.32502e-05	-12.3054	0.258471	0.29	-	-	-	-	-
PRR-93	-77.891	-86.519	Ellsworth-Whitmore Mountains	Ellsworth Mts/EWM	Quartzite	Quartzite	0.04	0.261	2.3	46.641	0.005	0.735	0.272	0.04	45	29	98	0.916	91	0.016	7.93287	12.1404	10.2082	18.7695	0.00100594	15.6476	0.000962458	38.8726	0.00297184	0.83369	1.7855e-05	2.07119	5.89722e-05	0.746974	0.746974	1.09046e-05	-	-	-13.0338	0.51197	1.4239e-05	-13.0338	0.277758	0.44	-	-	-	-	-
PRR-116	-78.792	-86.208	Ellsworth-Whitmore Mountains	Ellsworth Mts/EWM	Quartzite	Quartzite	0.109	0.156	3.548	42.981	0.005	1.507	0.233	0.038	74	37	343	0.685	99	0.018	5.5218	16.0077	11.4596	18.4566	0.000935763	15.6292	0.000875855	38.2475	0.00255723	0.846827	1.33666e-05	2.07247	6.17251e-05	0.7668	0.7668	1.8061e-05	-	-	-11.9411	0.512026	1.71437e-05	-11.9411	0.334421	0.44	-	-	-	-	-
PRR-119	-78.545	-83.763	Ellsworth-Whitmore Mountains	Ellsworth Mts/EWM	Quartzite	Quartzite	1.994	0.275	4.021	41.021	0.011	1.356	0.478	0.051	55	192	863	0.406	78	0.002	7.16932	103.074	9.44558	18.3744	0.00113008	15.6001	0.0010887	38.3901	0.00296305	0.849041	1.6588e-05	2.08948	6.78099e-05	0.721086	0.721086	2.37251e-05	-	-	-9.88295	0.512131	1.54804e-05	-9.88295	0.301976	0.44	-	-	-	-	-
PRR-122	-79.206	-83.661	Ellsworth-Whitmore Mountains	Ellsworth Mts/EWM	Quartzite	Quartzite	0.351	0.252	0.966	37.046	0.033	0.127	6.79	0.039	19	388	<0	0.238	104	0.065	9.1582	269.41	5.34312	19.4041	0.0011779	15.6586	0.0011064	38.6786	0.00318978	0.806998	1.59554e-05	1.99349	6.12186e-05	0.716034	0.716034	1.95758e-05	-	-	-6.67626	0.512296	1.63863e-05	-6.67626	0.319648	0.44	-	-	-	-	-
PRR-692	-79.43	-85.366	Ellsworth-Whitmore Mountains	Ellsworth Mts/EWM	Quartzite	Quartzite	3.027	0.577	4.692	39.063	0.027	0.471	0.599	0.118	33	216	221	0.773	99	0.012	10.8113	116.808	4.20578	18.9569	0.00128365	15.6311	0.00124066	39.1375	0.00349515	0.824591	1.52724e-05	2.06473	6.37941e-05	0.723687	0.723687	1.86837e-05	-	-	-11.1387	0.512067	1.77055e-05	-11.1387	0.345381	0.44	-	-	-	-	-
PRR-1010	-79.494	-86.885	Ellsworth-Whitmore Mountains	Ellsworth Mts/EWM	Quartzite	Quartzite	0.454	0.586	3.677	41.757	0.018	1.646	0.532	0.186	65	95	597	2.243	197	0.051	16.7513	61.6812	15.7176	18.2612	0.000995266	15.5782	0.000971754	38.4452	0.00298451	0.853101	1.41071e-05	2.10551	7.3206e-05	0.732168	0.732168	1.93368e-05	-	-	-15.1854	0.51186	1.79413e-05	-15.1854	0.34998	0.44	-	-	-	-	-
PRR-1109	-77.226	-86.361	Ellsworth-Whitmore Mountains	Ellsworth Mts/EWM	Conglomerate	Shale/Mudstone/Sandstone/Conglomerate	0.945	1.949	6.58	32.424	0.046	2.644	1.488	0.373	113	135	569	3.719	195	0.075	25.581	90.9658	15.1551	18.6793	0.00101628	15.6477	0.00100741	39.1514	0.00294207	0.837716	1.95899e-05	2.09611	7.43257e-05	0.73529	0.73529	2.37005e-05	-	-	-13.9766	0.511922	1.65081e-05	-13.9766	0.322022	0.44	-	-	-	-	-
PRR-366	-80.465	-81.277	Ellsworth-Whitmore Mountains	Ellsworth Mts/EWM	Marble	Calcite/Limestone/Marble	0.03	1.16	0.302	8.374	0.031	0.06	56.317	<0	14	243	<0	<0	23	<0	0.554034	253.592	1.33769	21.3186	0.000612085	15.8041	0.000424552	38.5816	0.00122093	0.741354	7.75185e-06	1.80993	2.13779e-05	0.709208	0.709208	1.24126e-05	-	-	-	-	-	-	-	-	-	-	-	-	-
PRR-695	-80.258	-82.336	Ellsworth-Whitmore Mountains	Ellsworth Mts/EWM	Limestone	Calcite/Limestone/Marble	0.039	0.64	0.345	8.644	0.041	0.119	56.275	<0	14	307	<0	<0	31	0.006	1.29123	331.095	1.05804	19.8664	0.000551575	15.713	0.000533228	38.7639	0.00143958	0.790955	8.33154e-06	1.95142	2.82981e-05	0.709896	0.709896	1.07514e-05	-	-	-	-	-	-	-	-	-	-	-	-	-
PRR-822	-79.725	-83.99	Ellsworth-Whitmore Mountains	Ellsworth Mts/EWM	Limestone	Calcite/Limestone/Marble	0.043	0.485	0.274	8.279	0.051	0.029	53.495	<0	13	205	<0	<0	23	<0	1.32451	231.652	2.09407	23.1581	0.000818282	15.8914	0.000593299	38.3273	0.00161623	0.686223	8.43296e-06	1.65515	2.72829e-05	0.707014	0.707014	3.41219e-05	-	-	-	-	-	-	-	-	-	-	-	-	-
PRR-33140	-81.795	-89.3103	Ellsworth-Whitmore Mountains	WM-ESH/EWM	Shale	Shale/Mudstone/Sandstone/Conglomerate	1.275	2.4	8.846	28.087	0.079	3.39	1.619	0.55	175	117	464	4.45	204	0.068	47.7121	106.278	19.1985	19.1642	0.000697458	15.6712	0.000728543	39.0452	0.00210157	0.817736	1.07549e-05	2.03753	4.43321e-05	0.745129	0.745129	1.89749e-05	-	-	-8.47377	0.512201	1.07062e-05	-8.53331	0.208845	0.29	0.512211	7.83194e-06	-8.33504	0.152777	0.45
PRR-22164	-83.7167	-89.0833	Ellsworth-Whitmore Mountains	WM-ESH/EWM	Gabbro	Gabbro/Gabbro Cumulate	1.262	5.063	6.918	23.7	0.045	2.225	5.29	0.411	87	159	316	6.764	81	0.135	12.6818	141.676	7.07715	19.0269	0.00102314	15.6801	0.000999209	38.79	0.0030479	0.824134	1.60446e-05	2.03887	7.44483e-05	0.724735	0.724735	2.54566e-05	-	-	-5.66507	0.512348	1.67429e-05	-5.66507	0.326604	0.44	-	-	-	-	-
PRR-7175	-81.894	-89.429	Ellsworth-Whitmore Mountains	WM-ESH/EWM	Granite	Granite/Granodiorite	2.193	0.497	7.649	33.565	0.113	4.489	0.869	0.158	365	154	284	1.276	117	0.02	23.5392	97.84	25.1705	19.5512	0.000916352	15.6863	0.000867751	38.816	0.00259879	0.802327	1.37221e-05	1.98549	5.31796e-05	0.739609	0.739609	1.14627e-05	-	-	-7.14701	0.512272	1.87303e-05	-7.14701	0.365371	0.41	-	-	-	-	-
PRR-7179	-81.843	-89.283	Ellsworth-Whitmore Mountains	WM-ESH/EWM	Granite	Granite/Granodiorite	2.055	0.5	7.199	34.161	0.054	4.392	1.082	0.214	353	130	350	1.688	171	0.037	33.5562	80.5605	26.0405	19.4269	0.00104415	15.683	0.00104015	39.0956	0.00301929	0.807293	1.50089e-05	2.01258	5.94856e-05	0.73963	0.73963	1.20966e-05	-	-	-5.52911	0.512355	1.87513e-05	-5.52911	0.365781	0.41	-	-	-	-	-
PRR-11967	-80.423	-97.806	Ellsworth-Whitmore Mountains	WM-ESH/EWM	Schist	Schist	1.456	2.001	7.867	30.319	0.061	2.496	1.575	0.454	119	132	421	4.244	118	0.102	22.5104	91.2455	5.09363	20.7073	0.0012892	15.7973	0.00100475	40.47	0.0028705	0.762879	1.29875e-05	1.95452	4.71634e-05	0.744363	0.744363	1.31038e-05	-	-	-10.0687	0.512122	2.08598e-05	-10.0687	0.406912	0.41	-	-	-	-	-
PRR-22215	-82.473	-103.93	Ellsworth-Whitmore Mountains	WM-ESH/EWM	Granite	Granite/Granodiorite	4.167	0.066	6.608	34.558	0.002	0.323	1.466	<0	43	78	<0	<0	16	<0	0.557262	46.1726	22.1982	19.3513	0.000621189	15.6821	0.000653908	38.5368	0.00213101	0.810407	1.0659e-05	1.99158	5.10454e-05	0.712188	0.712188	1.81119e-05	-	-	-	-	-	-	-	-	-	-	-	-	-
PRR-15198	-82.4333	-103.86	Ellsworth-Whitmore Mountains	WM-ESH/EWM	Granite	Granite/Granodiorite	2.354	0.512	8.068	29.88	0.055	5.295	1.119	0.287	280	240	972	2.464	193	0.022	28.7282	208.746	28.8188	18.8776	0.000644523	15.6539	0.000654415	38.7431	0.00181674	0.829239	9.92752e-06	2.05251	4.04286e-05	0.721812	0.721812	1.59701e-05	-	-	-4.42192	0.512411	1.17215e-05	-4.42192	0.228651	0.29	-	-	-	-	-
PRR-22213	-82.432	-104.05	Ellsworth-Whitmore Mountains	WM-ESH/EWM	Granite	Granite/Granodiorite	2.282	0.839	6.524	32.263	0.084	2.064	2.165	0.404	148	232	283	3.484	266	0.052	48.9492	126.836	32.6302	19.9484	0.000980025	15.7068	0.000897152	40.3999	0.00263525	0.787391	1.3394e-05	2.02537	5.16637e-05	0.718828	0.718828	2.05928e-05	-	-	-4.54142	0.512411	1.52738e-05	-4.43403	0.297946	0.44	0.5124	1.91519e-05	-4.64881	0.373596	0.41
PRR-22222	-82.627	-104.16	Ellsworth-Whitmore Mountains	WM-ESH/EWM	Granite	Granite/Granodiorite	2.352	0.5	8.261	30.619	0.035	5.935	0.88	0.225	244	172	502	2.29	306	0.029	49.8724	124.936	28.5909	18.9272	0.000962463	15.6576	0.000995335	39.0506	0.00295773	0.827252	1.77449e-05	2.06329	6.92938e-05	0.723016	0.723016	1.63638e-05	-	-	-3.47551	0.51246	1.87536e-05	-3.47551	0.365826	0.44	-	-	-	-	-
PRR-46506	-82.6832	-104.393	Ellsworth-Whitmore Mountains	WM-ESH/EWM	Granite	Granite/Granodiorite	2.404	0.274	8.104	32.096	0.021	4.762	0.835	0.181	212	186	860	1.599	324	0.031	33.0699	122.61	22.28	18.8877	0.000990563	15.6569	0.000860481	38.7382	0.00273617	0.828981	1.53993e-05	2.05115	6.58009e-05	0.719616	0.719616	2.35959e-05	-	-	-4.08188	0.512429	1.56606e-05	-4.08188	0.30549	0.44	-	-	-	-	-
PRR-22210	-82.438	-103.65	Ellsworth-Whitmore Mountains	WM-ESH/EWM	Granite	Granite/Granodiorite	2.624	0.419	6.952	35.236	0.055	2.846	0.885	0.21	248	110	119	1.775	158	0.04	26.6157	62.4165	22.3565	20.1114	0.000963958	15.7216	0.00091033	39.1202	0.00263118	0.781733	1.27189e-05	1.94528	4.3879e-05	0.7376	0.7376	1.385e-05	-	-	-6.31788	0.512314	1.48832e-05	-6.31788	0.290325	0.41	-	-	-	-	-
PRR-10895	-76.7	-117.617	Marie Byrd Land	MBL_East	Lava	Pyroclast/Hyaloclastite/Lava	2.993	2.442	7.105	21.877	0.164	0.602	6.211	1.843	21	434	490	10.59	121	0.195	31.8248	618.732	2.18225	20.4231	0.000936112	15.7357	0.00088679	39.7723	0.00272481	0.770512	1.57095e-05	1.94762	5.96263e-05	0.703094	0.703094	2.31433e-05	-	-	4.80687	0.512884	9.05941e-06	4.80687	0.176721	0.29	-	-	-	-	-
PRR-4969	-75.4	-111.083	Marie Byrd Land	MBL_East	Pyroclast	Pyroclast/Hyaloclastite/Lava	2.557	4.396	6.03	20.86	0.228	0.902	5.985	1.684	22	542	358	8.844	148	0.136	22.7976	531.45	2.08788	19.7723	0.000964587	15.6627	0.000868009	39.2106	0.00252069	0.792161	1.19578e-05	1.98327	4.81715e-05	0.702809	0.702809	1.63887e-05	-	-	6.13488	0.512952	1.51969e-05	6.13488	0.296444	0.44	-	-	-	-	-
PRR-10916	-76.05	-124.417	Marie Byrd Land	MBL_East	Diorite	Diorite	2.31	2.564	8.065	25.935	0.091	2.251	3.656	0.689	96	636	705	5.236	140	0.09	22.5307	542.369	17.1426	19.0207	0.000892188	15.645	0.000980371	38.8357	0.00261603	0.822557	1.74599e-05	2.04191	7.00328e-05	0.705851	0.705851	2.28513e-05	-	-	-0.815177	0.512596	2.22632e-05	-0.815177	0.434286	0.44	-	-	-	-	-
PRR-38609	-77.213	-126.95	Marie Byrd Land	MBL_East	Basalt	Basalt/Dolerite/Diabase	2.202	2.86	7.17	21.652	0.173	0.338	7.052	1.381	15	304	246	8.283	111	0.141	22.1462	344.946	1.99869	19.727	0.00101643	15.6781	0.000965917	39.4329	0.00282417	0.794759	1.02901e-05	1.9991	5.14701e-05	0.702756	0.702756	1.0808e-05	-	-	5.03107	0.512896	1.88177e-05	5.03107	0.367075	0.44	-	-	-	-	-
PRR-4938	-76.2667	-112.15	Marie Byrd Land	MBL_East	Lava	Hyaloclastite/Pyroclast/Lava	4.737	0.318	7.711	27.973	0.054	4.251	0.993	0.521	156	95	220	5.486	853	0.183	92.65	71.9275	8.39214	19.5791	0.000993308	15.6733	0.000883021	39.339	0.00262462	0.800533	1.25836e-05	2.0094	5.06156e-05	0.703931	0.703931	1.5804e-05	-	-	2.82234	0.512783	2.02644e-05	2.82234	0.395296	0.41	-	-	-	-	-
PRR-30359	-75.8022	-114.665	Marie Byrd Land	MBL_East	Basalt	Basalt/Dolerite/Diabase	3.283	2.77	7.305	23.427	0.574	1.56	4.783	1.519	33	509	720	9.698	224	0.205	55.9263	534.086	2.73692	19.922	0.000488613	15.686	0.000431116	39.3629	0.00131765	0.787391	7.84638e-06	1.97603	2.81538e-05	0.703045	0.703045	1.09769e-05	-	-	5.25537	0.512907	1.81219e-05	5.25537	0.353503	0.41	-	-	-	-	-
PRR-39578	-74.18	-115.09	Marie Byrd Land	MBL_East	Granodiorite	Granite/Granodiorite	2.431	1.598	8.26	30.067	0.066	2.125	3.275	0.359	79	566	448	3.544	133	0.064	11.1538	409.574	11.0474	19.044	0.000856863	15.6584	0.000824029	38.7253	0.00252297	0.822235	1.41737e-05	2.03364	5.80366e-05	0.707069	0.707069	1.63287e-05	-	-	-3.67804	0.512449	1.81853e-05	-3.67804	0.354739	0.41	-	-	-	-	-
PRR-39624	-75.16	-114	Marie Byrd Land	MBL_East	Granodiorite	Granite/Granodiorite	3.123	2.346	7.581	28.59	0.071	2.023	3.616	0.471	111	302	479	4.9	146	0.114	30.2373	252.597	12.6603	19.2985	0.000914865	15.6654	0.000848453	39.0171	0.00247252	0.811762	1.37824e-05	2.02194	5.48628e-05	0.707614	0.707614	1.34916e-05	-	-	-2.61343	0.512504	1.76397e-05	-2.61343	0.344096	0.41	-	-	-	-	-
PRR-1620	-75.2167	-133.667	Marie Byrd Land	MBL_West	Diorite	Diorite	3.298	1.833	8.591	24.058	0.143	1.893	3.826	0.752	90	469	482	5.81	210	0.121	33.9228	479.895	15.3392	18.8053	0.000974411	15.6362	0.000876976	38.6884	0.00267256	0.831502	1.33709e-05	2.05745	5.76228e-05	0.706341	0.706341	1.86196e-05	-	-	-0.0687486	0.512634	1.02099e-05	-0.0687486	0.199164	0.29	-	-	-	-	-
PRR-1771	-75.5333	-140.033	Marie Byrd Land	MBL_West	Granite	Granite/Granodiorite	2.885	0.448	6.469	34.567	0.034	3.46	0.484	0.219	235	152	354	1.139	259	0.084	46.8321	111.597	19.7313	19.0198	0.000772352	15.634	0.00075657	39.0972	0.00225366	0.822002	1.27649e-05	2.05576	5.39009e-05	0.713079	0.713079	1.9008e-05	-	-	-0.381048	0.512618	1.04344e-05	-0.381048	0.203544	0.29	-	-	-	-	-
PRR-34247	-76.4897	-144.774	Marie Byrd Land	MBL_West	Gneiss	Gneiss	0.679	3.418	5.524	30.01	0.094	2.982	0.822	0.812	189	83	470	6.624	233	0.029	53.614	80.2618	7.96683	19.4018	0.000779865	15.6833	0.000724972	39.5956	0.00218059	0.808376	1.09317e-05	2.04102	4.16699e-05	0.740665	0.740665	2.2224e-05	-	-	-11.5361	0.512047	9.73103e-06	-11.5361	0.189823	0.29	-	-	-	-	-
PRR-1640	-75.4167	-137.9	Marie Byrd Land	MBL_West	Andesite	Andesite	3.79	0.2	7.803	32.759	0.038	3.228	0.902	0.345	123	164	862	1.882	244	0.033	21.772	107.373	24.5906	18.8116	0.000985642	15.6228	0.000913576	38.658	0.00259859	0.830512	1.46328e-05	2.05516	5.84439e-05	0.709305	0.709305	2.43716e-05	-	-	1.17291	0.512698	1.80677e-05	1.17291	0.352446	0.44	-	-	-	-	-
PRR-33889	-76.4667	-145.1	Marie Byrd Land	MBL_West	Granodiorite	Granite/Granodiorite	1.405	2.508	7.571	27.298	0.103	2.07	3.12	0.901	88	280	542	6.331	187	0.145	30.5173	250.059	13.212	18.7293	0.00113517	15.6452	0.00103321	38.9518	0.00308627	0.835351	1.52148e-05	2.07991	5.55235e-05	0.714433	0.714433	2.11219e-05	-	-	-7.65051	0.512246	1.70205e-05	-7.65051	0.332017	0.44	-	-	-	-	-
PRR-33897	-76.8167	-144.5	Marie Byrd Land	MBL_West	Basalt	Basalt/Dolerite/Diabase	1.962	4.637	6.964	21.422	0.291	1.357	6.08	1.56	57	585	642	8.828	174	0.138	31.1117	618.867	4.58596	19.1292	0.00116197	15.6442	0.00110907	38.8641	0.00311445	0.817846	1.50219e-05	2.0319	7.06272e-05	0.705146	0.705146	2.3434e-05	-	-	1.98666	0.51274	1.55494e-05	1.98666	0.303321	0.44	-	-	-	-	-
PRR-39499	-75.0167	-134.8	Marie Byrd Land	MBL_West	Granite	Granite/Granodiorite	4.021	0.544	8.342	31.383	0.042	1.043	2.215	0.236	54	748	220	1.5	174	0.028	22.9959	453.129	14.9064	18.7861	0.00107858	15.6335	0.00100398	38.7815	0.00286529	0.832201	1.81185e-05	2.06457	6.81279e-05	0.706184	0.706184	1.60205e-05	-	-	-2.60553	0.512504	2.0144e-05	-2.60553	0.392948	0.44	-	-	-	-	-
PRR-39525	-75.99	-145.097	Marie Byrd Land	MBL_West	Granite	Granite/Granodiorite	3.153	0.616	8.219	32.434	0.033	3.545	1.363	0.154	250	393	268	0.897	120	0.037	11.2242	255.986	25.6537	19.0118	0.00112883	15.6469	0.00111432	38.8487	0.00320737	0.823024	1.76457e-05	2.04359	7.5761e-05	0.709344	0.709344	1.96058e-05	-	-	-3.34006	0.512467	1.50762e-05	-3.34006	0.294091	0.44	-	-	-	-	-
PRR-3799	-74.2167	-64.05	Antarctic Peninsula	Palmer Land	Diorite	Diorite	2.154	1.036	7.658	29.547	0.112	3.248	2.731	0.309	106	818	798	3.624	181	0.084	22.5172	665.877	9.27056	19.2144	0.0010366	15.6519	0.000968564	39.2082	0.00296624	0.814628	1.56544e-05	2.04075	6.4567e-05	0.705305	0.705305	1.71055e-05	-	-	-1.56039	0.512558	1.61203e-05	-1.56039	0.314457	0.44	-	-	-	-	-
PRR-3801	-73	-62.9667	Antarctic Peninsula	Palmer Land	Quartzite	Quartzite	1.732	0.941	9.287	28.504	0.031	3.145	0.743	0.445	167	177	733	3.755	169	0.03	12.765	41.9881	10.2337	18.8555	0.000932312	15.643	0.000846951	38.8388	0.00243516	0.829629	1.26145e-05	2.05996	4.77991e-05	0.718966	0.718966	1.7603e-05	-	-	-6.15201	0.512323	1.76042e-05	-6.15201	0.343404	0.44	-	-	-	-	-
PRR-16424	-84.75	-64	Pensacola Mountains	Pensacola Mountains	Calcite	Calcite/Limestone	0.053	0.132	0.242	10.509	0.034	<0	47.194	<0	12	778	<0	<0	63	0.471	9.31531	1014.28	6.87585	18.5848	0.000863318	15.6119	0.000900992	38.4701	0.00249207	0.840053	1.49861e-05	2.07019	5.8723e-05	0.724807	0.724807	1.38198e-05	-	-	-3.93161	0.512436	1.21837e-05	-3.93161	0.237667	0.29	-	-	-	-	-
PRR-17666	-84.7167	-64.75	Pensacola Mountains	Pensacola Mountains	Sandstone	Shale/Mudstone/Sandstone/Conglomerate	1.423	1.735	5.642	34.315	0.046	1.187	0.577	0.303	74	91	210	4.061	109	0.073	21.5758	66.7472	28.9072	18.6053	0.000623618	15.6383	0.000646102	38.4628	0.00196198	0.840563	1.194e-05	2.06751	5.25094e-05	0.732502	0.732508	1.8341e-05	0.732497	1.69763e-05	-9.38304	0.512157	1.23283e-05	-9.38304	0.240488	0.29	-	-	-	-	-
PRR-40021	-83.7596	-59.0759	Pensacola Mountains	Pensacola Mountains	Conglomerate	Shale/Mudstone/Sandstone/Conglomerate	0.068	0.537	3.57	43.362	0.009	2.137	0.249	0.031	113	23	458	0.304	62	0.004	12.0323	11.4357	6.0825	18.8972	0.000817619	15.6494	0.000765977	39.0152	0.00227955	0.82816	1.1633e-05	2.06477	4.72793e-05	0.82031	0.820013	1.68969e-05	0.820608	3.16441e-05	-9.06397	0.512173	1.37522e-05	-9.06397	0.268263	0.29	-	-	-	-	-
PRR-16418	-84.89	-67.77	Pensacola Mountains	Pensacola Mountains	Calcite	Calcite/Limestone	0.005	0.094	0.162	7.985	0.027	<0	55.333	<0	12	320	<0	<0	34	<0	0.0840421	373.655	1.99406	18.7956	0.00208415	15.6351	0.00214024	38.711	0.00640784	0.831862	3.07264e-05	2.05977	0.000128642	0.714093	0.714093	2.12105e-05	-	-	-	-	-	-	-	-	-	-	-	-	-
PRR-17094	-84.0833	-66.1333	Pensacola Mountains	Pensacola Mountains	Sandstone	Shale/Mudstone/Sandstone/Conglomerate	0.1	0.418	2.615	44.075	0.014	1.058	1.086	0.065	67	41	175	0.438	111	0.012	11.6776	22.3424	7.6184	19.2687	0.00109659	15.6753	0.0010752	39.1046	0.00316845	0.813537	1.59252e-05	2.02959	6.37727e-05	0.74698	0.74698	1.38696e-05	-	-	-9.52094	0.51215	2.7847e-05	-9.52094	0.54321	0.41	-	-	-	-	-
PRR-17453	-83.3333	-58.0833	Pensacola Mountains	Pensacola Mountains	Diabase	Basalt/Dolerite/Diabase	1.235	5.433	6.416	21.22	0.07	0.164	7.096	0.737	16	134	82	9.125	62	0.158	7.7681	122.555	1.71431	18.8902	0.000786861	15.6229	0.000762268	38.5102	0.00220443	0.82704	1.28471e-05	2.0388	5.67404e-05	0.705144	0.705144	1.28491e-05	-	-	4.84754	0.512887	2.32542e-05	4.84754	0.453619	0.41	-	-	-	-	-
PRR-17739	-84.9	-65.3833	Pensacola Mountains	Pensacola Mountains	Argillite	Siltstone	1.07	2.142	7.451	27.517	0.048	2.417	3.988	0.414	119	150	333	4.531	109	0.116	27.5741	115.396	64.3377	18.3877	0.000676436	15.6264	0.000748323	38.2437	0.00219633	0.849857	1.575e-05	2.08003	5.67444e-05	0.733634	0.733634	1.46909e-05	-	-	-9.42983	0.512155	1.82471e-05	-9.42983	0.355945	0.41	-	-	-	-	-
PRR-39975	-83.6362	-59.0139	Pensacola Mountains	Pensacola Mountains	Sandstone	Shale/Mudstone/Sandstone/Conglomerate	1.509	0.791	4.384	37.66	0.052	1.857	0.571	0.434	62	119	632	2.118	343	0.036	32.8519	74.8176	33.3001	18.7685	0.000849585	15.633	0.000862558	38.5096	0.00236177	0.83294	1.40737e-05	2.05192	5.41766e-05	0.728243	0.728243	1.41339e-05	-	-	-7.80855	0.512238	1.31519e-05	-7.80855	0.256553	0.41	-	-	-	-	-
PRR-8273	-82.4667	-50.9167	Pensacola Mountains	Pensacola Mountains	Gabbro Cumulate	Gabbro/Gabbro Cumulate	1.726	4.374	9.111	23.589	0.006	0.025	7.267	0.097	13	147	<0	7.897	19	0.16	0.681977	130.362	0.569423	18.5776	0.000794865	15.6195	0.000703335	38.3021	0.00200334	0.840793	1.72349e-05	2.06191	5.12659e-05	0.70894	0.70894	1.14268e-05	-	-	-	-	-	-	-	-	-	-	-	-	-
PRR-8648	-83.4	-50.6167	Pensacola Mountains	Pensacola Mountains	Gabbro Cumulate	Gabbro/Gabbro Cumulate	1.61	2.749	6.975	22.417	0.044	0.36	7.611	1.868	19	99	258	12.117	36	0.147	6.30212	109.814	2.39192	18.8164	0.00052546	15.6391	0.000497664	38.6391	0.00137132	0.831156	7.03382e-06	2.05364	3.18075e-05	0.710289	0.710289	1.05453e-05	-	-	-3.95492	0.512435	1.67484e-05	-3.95492	0.32671	0.41	-	-	-	-	-
PRR-9044	-82.6667	-51.5	Pensacola Mountains	Pensacola Mountains	Gabbro	Gabbro/Gabbro Cumulate	1.712	3.659	8.797	23.868	0.013	0.184	8.071	0.386	15	149	77	7.436	34	0.137	3.8974	136.788	1.73958	18.7826	0.000628353	15.6385	0.000567607	38.578	0.00153507	0.832629	9.54912e-06	2.0541	3.56077e-05	0.709626	0.709626	1.24951e-05	-	-	-3.49703	0.512459	2.325e-05	-3.49703	0.453536	0.41	-	-	-	-	-
PRR-40084	-84.3423	-65.1924	Pensacola Mountains	Pensacola Mountains	Sandstone	Shale/Sandstone/Mudstone/Conglomerate	0.093	0.646	2.466	44.784	0.024	1.287	0.332	0.036	72	33	223	1.117	59	0.012	7.33169	15.6443	20.4692	18.6155	0.000871131	15.6353	0.000901175	38.5758	0.00271797	0.839929	1.37387e-05	2.07238	5.8718e-05	0.769236	0.769236	1.37299e-05	-	-	-8.95546	0.512179	2.21431e-05	-8.95546	0.431945	0.41	-	-	-	-	-
PRR-9387	-82.6167	-53.5	Pensacola Mountains	Pensacola Mountains	Gabbro	Gabbro/Gabbro Cumulate	1.36	3.662	7.937	22.949	0.022	0.273	6.796	0.269	19	180	65	7.364	47	0.142	4.70521	192.33	2.39872	18.8815	0.000991988	15.6406	0.000985589	38.6517	0.00269219	0.828379	1.50481e-05	2.04727	5.81174e-05	0.710157	0.710157	1.28695e-05	-	-	-4.46432	0.512409	1.18884e-05	-4.46432	0.231907	0.29	-	-	-	-	-
PRR-1369	-73.1167	-90.3167	Ellsworth Land	Thurston Is.	Diorite	Diorite	2.967	1.062	8.279	30.959	0.056	2.357	2.222	0.226	122	665	497	2.244	130	0.042	18.8035	515.167	18.0013	18.8606	0.000838721	15.6372	0.000663294	38.6632	0.00177899	0.829123	1.2573e-05	2.05016	3.39262e-05	0.707868	0.707868	1.20879e-05	-	-	-3.79463	0.512443	9.34987e-06	-3.79463	0.182387	0.21	-	-	-	-	-
PRR-50778	-72.233	-100.588	Ellsworth Land	Thurston Is.	Granite	Granite/Granodiorite	3.023	0.27	7.132	34.069	0.089	3.396	0.823	0.151	170	225	391	1.199	162	0.036	20.6005	164.892	12.1283	19.045	0.00139459	15.6484	0.0012118	38.9765	0.00320481	0.821677	1.15593e-05	2.04675	3.39428e-05	0.711239	0.711221	1.42863e-05	0.711257	1.7976e-05	-0.699931	0.512602	1.08379e-05	-0.699931	0.211414	0.29	-	-	-	-	-
PRR-1483	-71.85	-98	Ellsworth Land	Thurston Is.	Gabbro	Gabbro/Gabbro Cumulate	0.432	6.151	8.141	21.277	0.026	<0	9.772	0.079	13	117	<0	4.6	17	0.091	0.536117	101.223	0.754118	18.7257	0.000897973	15.6363	0.000925498	38.5653	0.00304434	0.835032	1.48511e-05	2.05966	7.00925e-05	0.704258	0.704258	1.53287e-05	-	-	-	-	-	-	-	-	-	-	-	-	-
PRR-1490	-72.032	-100.925	Ellsworth Land	Thurston Is.	Granite	Granite/Granodiorite	2.793	0.364	7.158	33.547	0.029	4	0.914	0.238	195	123	211	1.871	279	0.033	41.0695	81.4231	23.3497	19.0557	0.000836649	15.65	0.000868219	39.0293	0.00243752	0.82128	1.73025e-05	2.04832	6.92135e-05	0.720316	0.720316	1.51088e-05	-	-	-2.78741	0.512488	1.87213e-05	-2.93118	0.365195	0.44	0.512502	1.34709e-05	-2.64364	0.262776	0.41
PRR-33190	-72.007	-102.027	Ellsworth Land	Thurston Is.	Granite	Granite/Granodiorite	2.565	3.031	8.356	24.952	0.098	0.845	5.447	0.794	34	601	395	5.847	211	0.093	20.6416	531.634	8.96991	18.913	0.000943971	15.6508	0.00100329	38.6985	0.00293316	0.827521	1.82406e-05	2.0463	6.94374e-05	0.705903	0.705903	1.84958e-05	-	-	-3.4531	0.512461	1.97715e-05	-3.4531	0.385682	0.44	-	-	-	-	-
PRR-50746	-72.528	-97.326	Ellsworth Land	Thurston Is.	Andesite	Andesite	1.602	2.75	6.626	24.612	0.047	1.296	4.508	0.46	63	315	309	5.379	126	0.101	14.2142	290.86	9.10189	18.8467	0.00134937	15.6338	0.00125574	38.6949	0.00357528	0.829534	1.41414e-05	2.05329	7.29598e-05	0.706831	0.706831	1.94197e-05	-	-	-0.462582	0.512614	1.55259e-05	-0.462582	0.302863	0.44	-	-	-	-	-
[truncated: 5 more columns]
