# Supplementary material for: Repeated major inland retreat of Thwaites and Pine Island glaciers (West Antarctica) during the Pliocene
Source: Proc Natl Acad Sci U S A. 2025 Dec 22;123(1):e2508341122. doi: 10.1073/pnas.2508341122 (PMC12773727; doi:10.1073/pnas.2508341122)
Supplement: Supplementary file 5 — Dataset S04 (XLSX) [file pnas.2508341122.sd04.xlsx]

## Sheet: Dataset S4 RefRock
Dataset S4
CRMs	206Pb/204Pb	Error	Error (unit)	207Pb/204Pb	Error	Error (unit)	208Pb/204Pb	Error	Error (unit)	Refs
JB-1a	18.3733	0.00262036	SE	15.5522	0.00262268	SE	38.6633	0.00875284	SE	This study
JB-1a	18.3759	0.000342317	SE	15.5522	0.00035163	SE	38.6633	0.00108219	SE	This study
JB-1a	18.375	0.000442054	SE	15.5548	0.000460318	SE	38.6708	0.00135678	SE	This study
JB-1a	18.3734	0.000477769	SE	15.5519	0.000451343	SE	38.6625	0.00134335	SE	This study
JB-1a	18.3744	0.000518272	SE	15.5537	0.0005132	SE	38.6677	0.00152888	SE	This study
JB-1a	18.369	0.000433471	SE	15.5489	0.000409191	SE	38.6545	0.0011889	SE	This study
JB-1a	18.36	0.000688562	SE	15.5544	0.000683676	SE	38.6379	0.0019461	SE	This study
JB-1a	18.3754	0.000190971	SE	15.5562	0.000175566	SE	38.6757	0.000535584	SE	This study
JB-1a	18.3713	0.000590904	SE	15.5521	0.00057974	SE	38.6665	0.00157199	SE	This study
JB-1a	18.3761	0.000246138	SE	15.5574	0.000242105	SE	38.6808	0.000705315	SE	This study
JB-1a	18.3681	0.000318435	SE	15.5515	0.000296528	SE	38.6629	0.000838224	SE	This study
Mean (this study, n=11)	18.372	0.00480143	SD	15.5532	0.00239176	SD	38.6642	0.011218	SD	This study
JB-1a (ref)	18.3713	0.0009	2SE	15.5504	0.0009	2SE	38.6601	0.003	2SE	Tanimizu and Ishikawa (2006)
BCR-2	18.7577	0.000449758	SE	15.6157	0.000445335	SE	38.7053	0.00120886	SE	This study
BCR-2	18.7567	0.000440506	SE	15.6147	0.000403497	SE	38.7022	0.00111722	SE	This study
BCR-2	18.7845	0.000473282	SE	15.6218	0.000411659	SE	38.7182	0.00115947	SE	This study
BCR-2	18.7544	0.000454937	SE	15.6129	0.000440432	SE	38.7014	0.00127631	SE	This study
BCR-2	18.7543	0.000383168	SE	15.6129	0.000372905	SE	38.6877	0.000998464	SE	This study
Mean (this study, n=5)	18.7615	0.012948	SD	15.6156	0.00365858	SD	38.703	0.0108962	SD	This study
BCR-2 (ref)	18.8029	0.001	2SD	15.6239	0.0008	2SD	38.8287	0.0025	2SD	Jweda et al. (2016)
BCR-2 (ref)	18.7529	0.0195	2SD	15.6249	0.004	2SD	38.7237	0.0405	2SD	Weis et al. (2006)
BCR-2 (ref)	18.754	0.009	SD	15.622	0.005	SD	38.726	0.022	SD	GEOREM, mean value (2023/10.26)
BCR-2 (ref)	18.75	0.011	SD	15.615	0.003	SD	38.691	0.021	SD	Woodhead and Hergt (2000)
BCR-2 (ref)	18.758	-	-	15.624	-	-	38.721	-	-	Li et al. (2016)
CRMs	143Nd/144Nd	Error	Error (unit)							Refs
JB-1a	0.51278	4.32975e-06	SE							This study
JB-1a	0.51277	8.61897e-06	SE							This study
JB-1a	0.512803	1.02067e-05	SE							This study
JB-1a	0.5128	8.73224e-06	SE							This study
JB-1a	0.512806	8.98404e-06	SE							This study
JB-1a	0.512788	9.28557e-06	SE							This study
Mean (this study, n=6)	0.512791	1.44285e-05	SD							This study
JB-1a (ref)	0.51278	1e-05	SD							Orihashi et al. (1998)
JB-1a (ref)	0.512781	9e-06	2SD							Fukui and Yokoyama (2019)
BCR-2	0.512638	7.8116e-06	SE							This study
BCR-2	0.512621	8.11926e-06	SE							This study
BCR-2	0.512639	7.50936e-06	SE							This study
BCR-2	0.512632	7.49712e-06	SE							This study
BCR-2	0.512622	7.04179e-06	SE							This study
BCR-2	0.512617	6.92459e-06	SE							This study
BCR-2	0.512657	9.51238e-06	SE							This study
BCR-2	0.512644	7.00832e-06	SE							This study
Mean (this study, n=8)	0.512634	1.35673e-05	SD							This study
BCR-2 (ref)	0.512637	1.2e-05	2SD							Weis et al. (2006)
BCR-2 (ref)	0.512637	1.3e-05	2SD							Jweda et al. (2016)
BCR-2 (ref)	0.512619	7e-06	2SD							Guo et al. (2023)
BCR-2 (ref)	0.512623	1.3e-05	2SD							Erban Kochergina et al. (2022)
CRMs	87Sr/86Sr	Error	Error (unit)							Refs
JB-1a	0.704127	1.22225e-05	SE							This study
JB-1a	0.704121	1.12468e-05	SE							This study
JB-1a	0.704104	9.01614e-06	SE							This study
JB-1a	0.704087	7.27423e-06	SE							This study
JB-1a	0.704098	6.3941e-06	SE							This study
JB-1a	0.704137	5.89435e-06	SE							This study
JB-1a	0.704118	7.76272e-06	SE							This study
Mean (this study, n=7)	0.704113	1.75843e-05	SD							This study
JB-1a (ref)	0.704115	1.7e-05	SD							Orihashi et al. (1998)
JB-1a (ref)	0.704109	8e-06	2SD							Yamamoto et al. (2013)
JB-1a (ref)	0.704112	1.4e-05	2SE							Jewell et al. (2021)
BCR-2	0.705036	9.01451e-06	SE							This study
BCR-2	0.705021	1.1235e-05	SE							This study
BCR-2	0.705018	7.4652e-06	SE							This study
BCR-2	0.705039	7.1809e-06	SE							This study
BCR-2	0.705049	6.04424e-06	SE							This study
Mean (this study, n=5)	0.705032	1.31377e-05	SD							This study
BCR-2 (ref)	0.705013	1e-05	2SD							Weis et al. (2006)
BCR-2 (ref)	0.705	1.1e-05	2SD							Jweda et al. (2016)
BCR-2 (ref)	0.705018	2e-05	2SD							Li et al. (2021)
BCR-2 (ref)	0.705025	2.3e-05	2SD							Erban Kochergina et al. (2022)
BCR-2 (ref)	0.70502	1.8e-05	2SD							Guo et al. (2023)
