# Supplementary material for: Repeated major inland retreat of Thwaites and Pine Island glaciers (West Antarctica) during the Pliocene
Source: Proc Natl Acad Sci U S A. 2025 Dec 22;123(1):e2508341122. doi: 10.1073/pnas.2508341122 (PMC12773727; doi:10.1073/pnas.2508341122)
Supplement: Supplementary file 6 — Dataset S05 (XLSX) [file pnas.2508341122.sd05.xlsx]

## Sheet: Dataset S5 U1532
Dataset S5
Sample ID	Mid depth (CSF-A, m)	U1532 G-IG	>63μm(wt%)	>250um as IRD, (cs+granules) x Vol IRD wt%	206Pb/204Pb	206Pb/204Pb_SE	207Pb/204Pb	207Pb/204Pb_SE	208Pb/204Pb	208Pb/204Pb_SE	87Sr/86Sr	87Sr/86Sr_2SE	Ave. eNd	eNd_2SE(i)	ext_2SD	143Nd/144Nd	143Nd/144Nd_2SE(i)	eNd	eNd_2SE(i)	ext_2SD	143Nd/144Nd (duplicate)	143Nd/144Nd_2SE	eNd	eNd_2SE	ext_2SD
U1532B-2H-5W_34-36	99.45	Plio Glacial	0.150385	0.0514475	18.9285	0.000359822	15.6472	0.000379306	38.8209	0.00108002	-	-	-	-	-	-	-	-	-	-	-	-	-	-	-
U1532B-2H-5W_64-66	99.75	Plio Glacial	0.0301464	0.0206718	18.8496	0.000365768	15.6395	0.000326976	38.7302	0.000990092	-	-	-	-	-	-	-	-	-	-	-	-	-	-	-
U1532B-2H-5W_94-96	100.05	Plio Glacial	0.0418915	0.0408941	18.9166	0.000434992	15.6469	0.000445566	38.7936	0.00134901	0.720325	2.42073e-05	-5.77748	0.172269	0.21	0.512344	1.02745e-05	-5.73121	0.200425	0.21	0.512339	7.10016e-06	-5.82375	0.138502	0.45
U1532B-2H-5W_124-126	100.35	Plio early Glacial (high Pb isotope)	0.375758	0.0444152	18.9619	0.0004843	15.6486	0.000423192	38.8292	0.00121855	0.720239	2.4179e-05	-5.88995	0.16569	0.21	0.512337	8.78613e-06	-5.86758	0.171391	0.21	0.512335	8.1913e-06	-5.91233	0.159787	0.45
U1532B-2H-6W_5-7	100.65	Plio early Glacial (high Pb isotope)	0.00967688	0.0105566	18.9571	0.000829643	15.649	0.000762138	38.8343	0.00199809	0.720952	8.71654e-06	-6.21727	0.294251	0.443019	0.512319	1.50844e-05	-6.21727	0.294251	0.443019	-	-	-	-	-
U1532B-2H-6W_36-38	100.96	Plio early Glacial (high Pb isotope)	0.0208922	0.000994866	18.9969	0.000742434	15.6528	0.000603763	38.8685	0.00156572	0.719193	2.44253e-05	-6.06091	0.244994	0.21	0.512327	1.25593e-05	-6.06091	0.244994	0.21	-	-	-	-	-
U1532B-2H-6W_54-56	101.14	Plio peak Interglacial	3.24956	1.34021	18.8148	0.000591254	15.6372	0.000528532	38.7356	0.00140026	0.712365	2.66721e-05	-5.82847	0.467279	0.354547	0.512339	2.39545e-05	-5.82847	0.467279	0.354547	-	-	-	-	-
U1532B-2H-6W_84-86	101.44	Plio peak Interglacial	1.09034	0.452871	18.8761	0.000698076	15.6398	0.000624378	38.7817	0.00160161	0.71304	2.05783e-05	-5.54666	0.175718	0.21	0.512346	9.33553e-06	-5.69438	0.182108	0.21	0.512361	8.6681e-06	-5.39895	0.169088	0.45
U1532B-2H-6W_94-96	101.54	Plio peak Interglacial	2.5757	0.261645	18.8507	0.000377706	15.6396	0.000377217	38.7587	0.00109804	-	-	-	-	-	-	-	-	-	-	-	-	-	-	-
U1532B-2H-6W_104-106	101.64	Plio early Interglacial	0.154041	0.0495131	18.8829	0.00063212	15.6424	0.000511331	38.7869	0.00130499	-	-	-	-	-	-	-	-	-	-	-	-	-	-	-
U1532B-2H-6W_114-116	101.74	Plio early Interglacial	0.161521	0.0246939	18.8592	0.000444459	15.6412	0.000401927	38.7622	0.00115985	-	-	-	-	-	-	-	-	-	-	-	-	-	-	-
U1532B-2H-6W_124-126	101.84	Plio early Interglacial	0.035216	0.0256981	18.8611	0.000639972	15.6375	0.00056861	38.7629	0.00145323	-	-	-	-	-	-	-	-	-	-	-	-	-	-	-
U1532B-2H-7W_16-18	102.25	Plio early Interglacial	0.0495065	0.0179066	18.8809	0.000620503	15.6424	0.00051043	38.7865	0.00134039	0.717541	1.79218e-05	-6.32919	0.230089	0.21	0.512314	1.17952e-05	-6.32919	0.230089	0.21	-	-	-	-	-
U1532B-2H-7W_46-48	102.55	Plio Glacial	0.0667984	0.0112899	18.8899	0.000612152	15.6414	0.000527327	38.7931	0.00134624	-	-	-	-	-	-	-	-	-	-	-	-	-	-	-
U1532B-3H-1W_54-56	103.15	Plio Glacial	0.130208	0.0289011	18.9003	0.000456054	15.6443	0.000440839	38.7969	0.00126323	0.719962	1.39395e-05	-6.28646	0.208733	0.21	0.512316	1.07005e-05	-6.28646	0.208733	0.21	-	-	-	-	-
U1532B-3H-1W_140-142	104.01	Plio Glacial	0	0	18.8728	0.000436281	15.6396	0.000434407	38.7588	0.00127434	-	-	-	-	-	-	-	-	-	-	-	-	-	-	-
U1532B-3H-2W_88-90	104.94	Plio Glacial	0	0	18.8615	0.00044056	15.6402	0.000385819	38.7647	0.0011828	-	-	-	-	-	-	-	-	-	-	-	-	-	-	-
U1532B-5H-1W_122-124	122.83	Plio early Glacial (high Pb isotope)	0.180534	0.0730028	18.9453	0.000395982	15.6454	0.000368515	38.8313	0.00104064	0.720797	1.15575e-05	-6.43786	0.328345	0.443019	0.512308	1.68322e-05	-6.43786	0.328345	0.443019	-	-	-	-	-
U1532B-5H-2W_20-22	123.27	Plio Glacial	0.222899	0.161767	18.8809	0.000486489	15.6404	0.000467047	38.7667	0.00127231	0.721534	1.04379e-05	-7.03995	0.283467	0.443019	0.512277	1.45316e-05	-7.03995	0.283467	0.443019	-	-	-	-	-
U1532B-5H-2W_66-68	123.73	Plio Glacial	0.699528	0.379322	18.8663	0.000409868	15.6378	0.000401557	38.7623	0.00106047	-	-	-	-	-	-	-	-	-	-	-	-	-	-	-
U1532B-5H-2W_74-76	123.81	Plio peak Interglacial	8.39043	3.34071	18.8246	0.000358969	15.6347	0.000367433	38.7287	0.00111643	0.710924	1.28254e-05	-4.89248	0.395	0.354547	0.512387	2.02492e-05	-4.89248	0.395	0.354547	-	-	-	-	-
U1532B-5H-2W_84-86	123.91	Plio peak Interglacial	6.23097	2.58484	18.8232	0.000355889	15.6357	0.000353211	38.7385	0.000951869	0.711819	1.26587e-05	-5.41627	0.36331	0.443019	0.51236	1.86247e-05	-5.41627	0.36331	0.443019	-	-	-	-	-
U1532B-5H-2W_104-106	124.11	Plio peak Interglacial	7.88251	3.43745	18.848	0.00039053	15.6376	0.000390938	38.7571	0.00107583	-	-	-	-	-	-	-	-	-	-	-	-	-	-	-
U1532B-5H-2W_124-126	124.31	Plio early Interglacial	1.48176	0.731883	18.8633	0.000426251	15.6385	0.000359788	38.7659	0.00098644	0.715383	9.47613e-06	-6.78527	0.463558	0.354547	0.51229	2.37638e-05	-6.78527	0.463558	0.354547	-	-	-	-	-
U1532B-5H-2W_134-136	124.41	Plio early Interglacial	0.21184	0.031776	18.864	0.000320467	15.639	0.000330959	38.7659	0.000947191	-	-	-	-	-	-	-	-	-	-	-	-	-	-	-
U1532B-5H-3W_18-20	124.72	Plio Glacial	0.0437004	0.0101967	18.8483	0.000333762	15.6386	0.000304906	38.7498	0.000845589	0.719526	1.30221e-05	-6.99654	0.229248	0.443019	0.512279	1.17521e-05	-6.99654	0.229248	0.443019	-	-	-	-	-
U1532B-5H-3W_38-40	124.92	Plio Glacial	0.0208437	0	18.8581	0.000355455	15.6396	0.000352655	38.7679	0.00109671	-	-	-	-	-	-	-	-	-	-	-	-	-	-	-
U1532B-5H-3W_88-90	125.42	Plio Glacial	0.00682414	0	18.882	0.000547744	15.6442	0.000502508	38.7812	0.00138865	-	-	-	-	-	-	-	-	-	-	-	-	-	-	-
U1532B-7H-3W_16-18	143.69	Plio early Glacial (high Pb isotope)	0.0270275	0.00107096	18.9604	0.00042239	15.6498	0.000423154	38.8386	0.0012906	0.720731	1.08383e-05	-6.07104	0.277657	0.443019	0.512327	1.42338e-05	-6.07104	0.277657	0.443019	-	-	-	-	-
U1532B-7H-3W_96-98	144.49	Plio Glacial	0.0123931	0	18.9155	0.000410487	15.6473	0.000392674	38.7936	0.00106687	-	-	-	-	-	-	-	-	-	-	-	-	-	-	-
U1532B-7H-3W_136-138	144.89	Plio early Glacial (high Pb isotope)	0.00298478	0	18.971	0.000636419	15.6495	0.000547581	38.8332	0.00137493	0.719064	1.09241e-05	-6.05013	0.363127	0.443019	0.512328	1.86153e-05	-6.05013	0.363127	0.443019	-	-	-	-	-
U1532B-7H-4W_24-26	145.28	Plio early Glacial (high Pb isotope)	0	0	18.9836	0.000618582	15.6492	0.000550869	38.8576	0.00137399	0.719533	1.45522e-05	-5.9201	0.181352	0.21	0.512335	9.29679e-06	-5.9201	0.181352	0.21	-	-	-	-	-
U1532B-7H-4W_64-66	145.68	Plio early Glacial (high Pb isotope)	0.214886	0.104944	18.9528	0.000764096	15.6434	0.00065481	38.8044	0.00161856	0.71486	1.50472e-05	-5.05333	0.206841	0.21	0.512379	1.06035e-05	-5.05333	0.206841	0.21	-	-	-	-	-
U1532B-7H-4W_84-86	145.88	Plio peak Interglacial	0.874477	0.245649	18.8084	0.000755118	15.6349	0.000653514	38.7121	0.00178946	0.710422	1.67314e-05	-4.646	0.164692	0.21	0.5124	8.44273e-06	-4.646	0.164692	0.21	-	-	-	-	-
U1532B-7H-4W_124-126	146.28	Plio peak Interglacial	2.42794	1.38295	18.8351	0.000609639	15.6394	0.000539395	38.7542	0.00126513	0.71057	1.17347e-05	-4.8397	0.316321	0.443019	0.51239	1.62158e-05	-4.8397	0.316321	0.443019	-	-	-	-	-
U1532B-7H-5W_3-5	146.56	Plio early Interglacial	1.24805	0.498488	18.8534	0.000607783	15.6374	0.000535541	38.7367	0.00136582	0.711861	1.41608e-05	-5.06621	0.231288	0.21	0.512378	1.18567e-05	-5.06621	0.231288	0.21	-	-	-	-	-
U1532B-7H-5W_14-16	146.67	Plio early Interglacial	3.97918	2.57055	18.869	0.000645514	15.6377	0.000572458	38.7532	0.00148127	-	-	-	-	-	-	-	-	-	-	-	-	-	-	-
U1532B-7H-5W_58-60	147.11	Plio early Interglacial	0.0172889	0	18.912	0.000364902	15.6481	0.000355904	38.7861	0.00103967	0.715148	1.33183e-05	-4.67234	0.322981	0.21	0.512395	1.17131e-05	-4.73191	0.228486	0.21	0.512402	2.02753e-05	-4.61276	0.395508	0.354547
U1532B-7H-5W_98-100	147.51	Plio Glacial	0.020285	0.00301702	18.9056	0.000348093	15.6445	0.000364316	38.7745	0.0010367	-	-	-	-	-	-	-	-	-	-	-	-	-	-	-
U1532B-7H-5W_132-134	147.85	Plio Glacial	0.0696473	0.0479391	18.9071	0.000671795	15.646	0.000569561	38.7915	0.0014987	0.715098	1.20758e-05	-4.99918	0.338464	0.354547	0.512382	1.7351e-05	-4.99918	0.338464	0.354547	-	-	-	-	-
U1532B-7H-6W_70-72	148.71	Plio Glacial	0.0168305	0.00126229	18.8911	0.000448307	15.6449	0.000443968	38.7868	0.00121117	0.719255	1.86579e-05	-6.08347	0.188411	0.21	0.512326	9.65869e-06	-6.08347	0.188411	0.21	-	-	-	-	-
U1532B-7H-7W_6-8	149.51	Plio Glacial	0.0169912	0.0921221	18.8645	0.000454595	15.6418	0.000415764	38.7608	0.0012163	-	-	-	-	-	-	-	-	-	-	-	-	-	-	-
U1532B-7H-7W_46-48	149.91	Plio Glacial	0.00764636	0	18.875	0.000444446	15.6412	0.000419127	38.7694	0.00117508	-	-	-	-	-	-	-	-	-	-	-	-	-	-	-
U1532B-11F-2W_90-92	178.01	Plio Glacial	0.0183873	-	18.8978	0.000572223	15.6426	0.000519431	38.7779	0.00140106	-	-	-	-	-	-	-	-	-	-	-	-	-	-	-
U1532C-2F-1W_15-17	178.46	Plio Glacial	0.0278751	0.0049777	18.9037	0.000350366	15.6444	0.000379039	38.7813	0.00115942	-	-	-	-	-	-	-	-	-	-	-	-	-	-	-
U1532C-2F-1W_90-92	179.21	Plio Glacial	0.0795071	0.0298151	18.9152	0.000395496	15.6446	0.000390682	38.7868	0.00116623	0.717884	1.08847e-05	-5.39467	0.30409	0.443019	0.512361	1.55888e-05	-5.39467	0.30409	0.443019	-	-	-	-	-
U1532C-2F-1W_130-132	179.61	Plio Glacial	0.0118462	0.00888468	18.9114	0.000814439	15.6458	0.000752235	38.7842	0.00226393	0.718289	1.0069e-05	-5.44705	0.289057	0.443019	0.512359	1.48182e-05	-5.44705	0.289057	0.443019	-	-	-	-	-
U1532C-2F-2W_14-17	179.965	Plio Glacial	0.311987	0.152342	18.9086	0.000351965	15.6485	0.000386142	38.7965	0.00114406	-	-	-	-	-	-	-	-	-	-	-	-	-	-	-
U1532C-2F-2W_30-32	180.11	Plio peak Interglacial	0.479089	0.0638131	18.7721	0.000984593	15.6303	0.000774546	38.6814	0.00234688	0.71359	1.03959e-05	-6.0784	0.253498	0.443019	0.512326	1.29953e-05	-6.0784	0.253498	0.443019	-	-	-	-	-
U1532C-2F-2W_42-44	180.23	Plio peak Interglacial	2.09149	1.1023	18.8268	0.000374171	15.6362	0.00036343	38.7317	0.0010858	0.711649	1.03295e-05	-4.7782	0.32388	0.443019	0.512393	1.66033e-05	-4.7782	0.32388	0.443019	-	-	-	-	-
U1532C-2F-2W_60-62	180.41	Plio peak Interglacial	1.07517	0.418421	18.8388	0.000413077	15.6355	0.000418785	38.7354	0.00116315	-	-	-	-	-	-	-	-	-	-	-	-	-	-	-
U1532C-2F-2W_68-70	180.49	Plio peak Interglacial	0.790685	0.336673	18.864	0.000342833	15.6383	0.000348761	38.7533	0.000997165	-	-	-	-	-	-	-	-	-	-	-	-	-	-	-
U1532C-2F-2W_108-110	180.89	Plio early Interglacial	0.0685189	0.0203298	18.906	0.000308102	15.6459	0.000308726	38.7905	0.00092832	0.717496	1.06058e-05	-5.60859	0.501031	0.354547	0.51235	2.56848e-05	-5.60859	0.501031	0.354547	-	-	-	-	-
U1532C-2F-2W_117-119	180.99	Plio early Interglacial	0.0196592	0.00187231	18.8909	0.00029228	15.6414	0.000276779	38.7679	0.000831034	-	-	-	-	-	-	-	-	-	-	-	-	-	-	-
U1532C-2F-2W_139-141	181.2	Plio Glacial	0.00374672	0.00374672	18.9052	0.000371478	15.6463	0.000372399	38.7941	0.00102386	0.718448	1.23298e-05	-5.8944	0.326273	0.443019	0.512336	1.6726e-05	-5.8944	0.326273	0.443019	-	-	-	-	-
U1532C-2F-3W_90-92	182.22	Plio Glacial	0.0129785	0.000998343	18.8672	0.000375185	15.64	0.000300019	38.7445	0.000920863	0.717665	1.24917e-05	-5.67922	0.280773	0.443019	0.512347	1.43935e-05	-5.67922	0.280773	0.443019	-	-	-	-	-
U1532C-2F-4W_14-16	182.62	Plio Glacial	0.08326	0.0302764	18.8787	0.000429171	15.6422	0.000428524	38.7668	0.00132675	-	-	-	-	-	-	-	-	-	-	-	-	-	-	-
U1532C-5F-3W_2-4	195.46	Plio Glacial	0.24466	0.00889352	18.8714	0.000422776	15.6405	0.000421562	38.7716	0.00118255	0.720826	1.27665e-05	-6.34871	0.320407	0.443019	0.512313	1.64253e-05	-6.34871	0.320407	0.443019	-	-	-	-	-
U1532C-5F-3W_42-44	195.86	Plio Glacial	0.0245584	0	18.862	0.000399024	15.6408	0.000384542	38.7662	0.00117118	-	-	-	-	-	-	-	-	-	-	-	-	-	-	-
U1532C-5F-4W_6-8	196.65	Plio Glacial	0.0802141	0.0220998	18.8941	0.00070918	15.643	0.000634194	38.7923	0.00164225	-	-	-	-	-	-	-	-	-	-	-	-	-	-	-
U1532C-6F-1W_15-17	197.24	Plio Glacial	0.1338	0.0239255	18.9008	0.000784648	15.6425	0.000709261	38.7959	0.00188828	0.721639	1.35649e-05	-6.29321	0.270609	0.443019	0.512315	1.38724e-05	-6.29321	0.270609	0.443019	-	-	-	-	-
U1532C-6F-1W_34-36	197.45	Plio early Glacial (high Pb isotope)	0.106872	0.000971562	18.9339	0.000687277	15.6539	0.0005944	38.8381	0.00162671	0.71813	1.26729e-05	-6.08252	0.30205	0.443019	0.512326	1.54842e-05	-6.08252	0.30205	0.443019	-	-	-	-	-
U1532C-6F-1W_43-45	197.54	Plio peak Interglacial	13.4485	4.29756	18.8369	0.000472109	15.638	0.000448446	38.7244	0.00125239	0.712202	1.21294e-05	-4.8907	0.232333	0.443019	0.512387	1.19103e-05	-4.8907	0.232333	0.443019	-	-	-	-	-
U1532C-6F-1W_43-45	197.54	Plio peak Interglacial	13.4485	4.29756	18.837	0.000341281	15.6377	0.00036165	38.7238	0.00105394	-	-	-	-	-	-	-	-	-	-	-	-	-	-	-
U1532C-6F-1W_43-45	197.54	Plio peak Interglacial	13.4485	4.29756	18.8454	0.000295676	15.6386	0.000317366	38.7399	0.000965957	-	-	-	-	-	-	-	-	-	-	-	-	-	-	-
U1532C-6F-1W_43-45	197.54	Plio peak Interglacial	13.4485	4.29756	18.8403	0.00033121	15.6378	0.000346783	38.7311	0.000985719	-	-	-	-	-	-	-	-	-	-	-	-	-	-	-
U1532C-6F-1W_54-56	197.65	Plio peak Interglacial	5.27815	2.43385	18.8114	0.000692792	15.6368	0.000607463	38.7291	0.00166153	0.710547	9.51358e-06	-4.75545	0.272741	0.443019	0.512394	1.39817e-05	-4.75545	0.272741	0.443019	-	-	-	-	-
U1532C-6F-1W_73-75	197.84	Plio peak Interglacial	6.76709	3.15752	18.8365	0.000744481	15.6373	0.00068817	38.7788	0.00157033	-	-	-	-	-	-	-	-	-	-	-	-	-	-	-
U1532C-6F-1W_114-116	198.25	Plio peak Interglacial	6.86616	4.67281	18.8409	0.00069578	15.6356	0.000592419	38.7449	0.00161856	0.711254	1.30557e-05	-4.6989	0.324776	0.443019	0.512397	1.66493e-05	-4.6989	0.324776	0.443019	-	-	-	-	-
U1532C-6F-2W_14-16	198.75	Plio early Interglacial	2.21571	1.32435	18.8787	0.000696067	15.644	0.000604143	38.768	0.00150644	0.712353	1.14391e-05	-5.20603	0.347792	0.443019	0.512371	1.78291e-05	-5.20603	0.347792	0.443019	-	-	-	-	-
U1532C-6F-2W_33-35	198.94	Plio early Interglacial	0.451556	0.173751	18.906	0.000725643	15.6469	0.000575149	38.7951	0.00154245	-	-	-	-	-	-	-	-	-	-	-	-	-	-	-
U1532C-6F-2W_134-136	199.97	Plio Glacial	0.0171803	0.000954463	18.9174	0.000847652	15.6407	0.000698655	38.7839	0.00185662	0.718452	1.33993e-05	-6.16193	0.270244	0.443019	0.512322	1.38537e-05	-6.16193	0.270244	0.443019	-	-	-	-	-
U1532C-6F-3W_24-26	200.36	Plio Glacial	0.135331	0.0391843	18.9005	0.000339523	15.6454	0.000335145	38.7816	0.0010933	-	-	-	-	-	-	-	-	-	-	-	-	-	-	-
U1532C-23X-3W_122-124	295.24	Plio Glacial	0.0488442	0.010965	18.9084	0.000337899	15.6482	0.000325795	38.7948	0.000965014	-	-	-	-	-	-	-	-	-	-	-	-	-	-	-
U1532C-23X-4W_14-16	295.68	Plio Glacial	0.0336028	0.00691823	18.9081	0.000370748	15.6487	0.000331945	38.792	0.000964355	0.719955	1.56793e-05	-5.86907	0.161991	0.21	0.512337	8.30425e-06	-5.86907	0.161991	0.21	-	-	-	-	-
U1532C-23X-4W_60-62	296.14	Plio Glacial	0.43001	0.0789009	18.899	0.000941815	15.6424	0.000854516	38.7695	0.00228964	0.718773	1.43115e-05	-5.64079	0.269341	0.443019	0.512349	1.38074e-05	-5.64079	0.269341	0.443019	-	-	-	-	-
U1532C-23X-4W_69-71	296.22	Plio Glacial	0.0380289	0.021016	18.8901	0.000416992	15.6437	0.000413887	38.7711	0.00116575	0.719005	1.68591e-05	-5.74577	0.195889	0.21	0.512343	1.0042e-05	-5.74577	0.195889	0.21	-	-	-	-	-
U1532C-23X-4W_81-83	296.35	Plio peak Interglacial	8.50181	2.69542	18.8116	0.000348023	15.6349	0.00035579	38.7224	0.00107367	0.710743	1.5008e-05	-4.5661	0.216588	0.21	0.512404	1.11031e-05	-4.5661	0.216588	0.21	-	-	-	-	-
U1532C-23X-4W_90-92	296.44	Plio peak Interglacial	4.04241	1.49093	18.8435	0.000371071	15.6394	0.000391992	38.7483	0.00105261	0.711053	1.6904e-05	-4.19699	0.170403	0.21	0.512423	8.7355e-06	-4.19699	0.170403	0.21	-	-	-	-	-
U1532C-23X-4W_109-111	296.64	Plio early Interglacial	0.746989	0.324274	18.8723	0.00177301	15.6415	0.00111455	38.7583	0.00338054	0.713731	1.15205e-05	-5.37326	0.286677	0.443019	0.512363	1.46961e-05	-5.37326	0.286677	0.443019	-	-	-	-	-
U1532C-23X-4W_130-132	296.84	Plio Glacial	0.0461495	0.0255295	18.9101	0.000336487	15.6452	0.000338729	38.7989	0.000934903	0.719708	1.41879e-05	-6.04488	0.208118	0.21	0.512328	1.06689e-05	-6.04488	0.208118	0.21	-	-	-	-	-
U1532C-23X-5W_14-16	297.04	Plio Glacial	0.0530316	0.0229804	18.9021	0.000388655	15.642	0.00040053	38.7754	0.00111839	-	-	-	-	-	-	-	-	-	-	-	-	-	-	-
U1532C-23X-5W_33-35	297.25	Plio Glacial	0.0416667	0.00757576	18.9394	0.000387308	15.6487	0.000370824	38.8278	0.0010718	0.718464	1.6155e-05	-5.78599	0.212117	0.21	0.512341	1.08739e-05	-5.78599	0.212117	0.21	-	-	-	-	-
U1532C-23X-6W_20-22	298.6	Plio Glacial	0.0328903	0	18.9376	0.000469206	15.6483	0.000491946	38.82	0.00139093	-	-	-	-	-	-	-	-	-	-	-	-	-	-	-
U1532G-5R-3W_26-28	404.28	Plio early Glacial (high Pb isotope)	0.0552454	0.0174459	18.962	0.00227606	15.6501	0.00194507	38.851	0.00522078	0.722923	1.35214e-05	-6.21076	0.328094	0.443019	0.51232	1.68193e-05	-6.21076	0.328094	0.443019	-	-	-	-	-
U1532G-5R-4W_34-36	405.83	Plio peak Interglacial	6.75957	4.14858	18.8378	0.000707422	15.6381	0.000624392	38.7575	0.00187668	0.71085	9.485e-06	-4.89463	0.423018	0.443019	0.512387	2.16855e-05	-4.89463	0.423018	0.443019	-	-	-	-	-
U1532G-5R-4W_54-56	406.03	Plio peak Interglacial	9.11566	5.39666	18.836	0.000831838	15.6374	0.000649172	38.7476	0.00199269	0.710481	1.11729e-05	-4.10205	0.30004	0.443019	0.512428	1.53812e-05	-4.10205	0.30004	0.443019	-	-	-	-	-
U1532G-5R-4W_63-65	406.13	Plio peak Interglacial	2.69917	1.19995	18.82	0.000676739	15.6364	0.000634656	38.7307	0.00175038	0.711123	1.17065e-05	-4.58359	0.292307	0.443019	0.512403	1.49848e-05	-4.58359	0.292307	0.443019	-	-	-	-	-
U1532G-5R-4W_114-116	406.63	Plio early Interglacial	0.836258	0.292342	18.8575	0.000854242	15.6375	0.000796638	38.7356	0.00244907	0.712131	1.18129e-05	-4.61427	0.274962	0.443019	0.512401	1.40956e-05	-4.61427	0.274962	0.443019	-	-	-	-	-
U1532G-5R-7W_69-71	409.99	Plio Glacial	0.00880239	0	18.906	0.000814479	15.644	0.000728925	38.778	0.00210202	0.719001	1.24817e-05	-4.84667	0.285366	0.443019	0.51239	1.4629e-05	-4.84667	0.285366	0.443019	-	-	-	-	-
