# Supplementary material for: Repeated major inland retreat of Thwaites and Pine Island glaciers (West Antarctica) during the Pliocene
Source: Proc Natl Acad Sci U S A. 2025 Dec 22;123(1):e2508341122. doi: 10.1073/pnas.2508341122 (PMC12773727; doi:10.1073/pnas.2508341122)
Supplement: Supplementary file 7 — Dataset S06 (XLSX) [file pnas.2508341122.sd06.xlsx]

## Sheet: Dataset S6 Diatoms
Dataset S6
Label identifier	Top depth CSF-A (m)	Bottom depth CSF-A (m)	Mid depth CSF-A (m)	diatom concentration (#/g); productivity	Standard Error (#)	Standard Error(%)	Fragilariopsis spp. Group A(F.barronii s.l., F.interfrigidaria, F.praeinterfrigidaria); open water diatoms	Dactyliosolen antarcticus; open water diatom	Nitzschia denticuloide (11.7-13.5Ma)	Nitzschia grossepunctata (13.2-15.6Ma)
379-U1532B-2H-5-W 5/7-HORI	99.15	99.17	99.16	940.274	644	0.6849	0	0	0	0
379-U1532B-2H-5-W 34/36-HORI	99.44	99.46	99.45	3851.4	499	0.1296	0	0	0	0
379-U1532B-2H-5-W 64/66-HORI	99.74	99.76	99.75	49563.2	7651	0.1544	0.000222074	0.0444148	0	0
379-U1532B-2H-5-W 94/96-HORI	100.04	100.06	100.05	13747.5	2660	0.1935	0	0	0	0.0769112
379-U1532B-2H-5-W 124/126-HORI	100.34	100.36	100.35	14515.7	3366	0.2319	0	0	0	0
379-U1532B-2H-6-W 5/7-HORI	100.64	100.66	100.65	9987.09	1673	0.1675	0	0	0	0
379-U1532B-2H-6-W 20/21-IWAI	100.79	100.8	100.795	23317.3	11047	0.4738	0.00028748	0	0	0
379-U1532B-2H-6-W 30/31-IWAI	100.89	100.9	100.895	28301.9	4399	0.1554	0	0	0	0
379-U1532B-2H-6-W 36/38-HORI	100.95	100.97	100.96	32548.4	7557	0.2322	0	0	0	0
379-U1532B-2H-6-W 40/41-IWAI	100.99	101	100.995	215262	16157	0.0751	0.094434	0.0749917	0	0.00277775
379-U1532B-2H-6-W 46/48-HORI	101.05	101.07	101.06	54572.1	7953	0.1457	0.0535571	0.0624833	0	0
379-U1532B-2H-6-W 50/51-IWAI	101.09	101.1	101.095	145737	8740	0.06	0.0304308	0.0608616	0	0.00434777
379-U1532B-2H-6-W 54/56-HORI	101.13	101.15	101.14	80124.1	9907	0.1236	0.0286558	0.0380807	0	0
379-U1532B-2H-6-W 60/61-IWAI	101.19	101.2	101.195	43454.8	6793	0.1563	0.150933	0.0753721	0	0
379-U1532B-2H-6-W 64/66-HORI	101.23	101.25	101.24	25953.4	3556	0.137	0.0636277	0.0316556	0	3.1737e-05
379-U1532B-2H-6-W 70/71-IWAI	101.29	101.3	101.295	31063.7	4494	0.1447	0.0899881	0	0	2.98454e-05
379-U1532B-2H-6-W 75/77-HORI	101.33	101.35	101.34	91632.1	9075	0.099	0.0563222	0.0187741	0	0
379-U1532B-2H-6-W 80/81-IWAI	101.39	101.4	101.395	113836	10099	0.0887	0.0329544	0.0329544	0	5.49429e-06
379-U1532B-2H-6-W 84/86-HORI	101.43	101.45	101.44	71107	10252	0.1442	0.0084717	0.0423585	0	0
379-U1532B-2H-6-W 90/91-IWAI	101.49	101.5	101.495	21533.4	3097	0.1438	0.0669108	0.000332889	0.0333289	0
379-U1532B-2H-6-W 94/96-HORI	101.53	101.55	101.54	108774	19104	0.1756	0.0512733	0.0256366	0.00854686	0
379-U1532B-2H-6-W 100/101-IWAI	101.59	101.6	101.595	29602.2	4257	0.1438	0.00059312	0	0	0
379-U1532B-2H-6-W 104/106-HORI	101.63	101.65	101.64	74582.7	13025	0.1746	0.0192271	0.00961354	0	0
379-U1532B-2H-6-W 110/111-IWAI	101.69	101.7	101.695	112763	9880	0.0876	0.0116716	0.0404461	0	0.0115602
379-U1532B-2H-6-W 114/116-HORI	101.73	101.75	101.74	124962	12416	0.0994	0	0.0319974	0	0
379-U1532B-2H-6-W 114/116-HORI	101.73	101.75	101.74	98861.7	10403	0.1052	0.0289312	0.0192234	0	0
379-U1532B-2H-6-W 120/121-IWAI	101.79	101.8	101.795	65236.5	11858	0.1818	0.000162443	0.0162443	0	1.62586e-05
379-U1532B-2H-6-W 124/126-HORI	101.83	101.85	101.84	151467	86712	0.5725	0.00659979	0.00659979	0	0
379-U1532B-2H-6-W 130/131-IWAI	101.89	101.9	101.895	16303.4	3352	0.2056	0	0.0664011	0	6.664e-05
379-U1532B-2H-6-W 134/136-HORI	101.93	101.95	101.94	84828.4	9082	0.1071	0.000150286	0.0450857	0	0
379-U1532B-2H-7-W 1/2-IWAI	102.09	102.1	102.095	83975.1	9270	0.1104	0.000157406	0.0236109	0	0.0157473
379-U1532B-2H-7-W 6/8-HORI	102.14	102.16	102.15	60795.9	9623	0.1583	0	0	0	0
379-U1532B-2H-7-W 11/12-IWAI	102.19	102.2	102.195	75429.6	6855	0.0909	8.76732e-05	0.00876732	0	8.77147e-06
379-U1532B-2H-7-W 16/18-HORI	102.24	102.26	102.25	12536.2	3177	0.2534	0	0	0	0
379-U1532B-2H-7-W 21/22-IWAI	102.29	102.3	102.295	78072.1	6282	0.0805	0.0261849	0.0436414	0	8.73309e-06
379-U1532B-2H-7-W 31/32-IWAI	102.39	102.4	102.395	31780.3	3286	0.1034	0.0194024	0.0388048	0	0.0388319
379-U1532B-2H-7-W 46/48-HORI	102.54	102.56	102.55	79344.1	8375	0.1056	9.17179e-05	0.0183436	0.00917406	0.00917406
379-U1532B-3H-1-W 24/26-HORI	102.84	102.86	102.85	15902.6	3360	0.2113	0.0219374	0.0217202	0	0
379-U1532B-3H-1-W 54/56-HORI	103.14	103.16	103.15	33839	5276	0.1559	0.0201857	0	0	0
379-U1532B-3H-1-W 84/86-HORI	103.44	103.46	103.45	41963.6	5699	0.1358	0.000300616	0.0150308	0	0.0300738
379-U1532B-3H-1-W 112/114-HORI	103.72	103.74	103.73	33452.5	6436	0.1924	0.0188608	0.0188608	0	0
379-U1532B-3H-1-W 140/142-HORI	104	104.02	104.01	28054.8	5235	0.1866	0.000475737	0	0	0
379-U1532B-3H-2-W 28/30-HORI	104.33	104.35	104.34	86805.3	10071	0.116	0.00794775	0.0157381	0	0.0314941
379-U1532B-3H-2-W 58/60-HORI	104.63	104.65	104.64	67647.5	8284	0.1225	0.0190431	0.00947418	0	0
379-U1532B-3H-2-W 88/90-HORI	104.93	104.95	104.94	84762.2	8911	0.1051	0.0284637	0	0	0
379-U1532B-5H-1-W 76/78-HORI	122.36	122.38	122.37	19917	3777	0.1896	0.0152961	0.0151446	0	0
379-U1532B-5H-1-W 122/124-HORI	122.82	122.84	122.83	27985.7	5650	0.2019	0	0	0	0
379-U1532B-5H-2-W 20/22-HORI	123.26	123.28	123.27	44289.1	5064	0.1143	0.0175423	0	0	0
379-U1532B-5H-2-W 60/61-IWAI	123.66	123.67	123.665	75424.1	11400	0.1511	0.0276472	0.0276472	0	0
379-U1532B-5H-2-W 66/68-HORI	123.72	123.74	123.73	769605	39089	0.0508	0.0870477	0.0334799	0	0
379-U1532B-5H-2-W 70/71-IWAI	123.76	123.77	123.765	478870	27302	0.057	0.269618	0.11957	0	0
379-U1532B-5H-2-W 74/76-HORI	123.8	123.82	123.81	1.04523e+06	104350	0.0998	0.245946	0.118321	0	0.00232017
379-U1532B-5H-2-W 80/81-IWAI	123.86	123.87	123.865	548408	39538	0.0721	0.325512	0.131132	0	0
379-U1532B-5H-2-W 90/91-IWAI	123.96	123.97	123.965	236809	13470	0.0569	0.22659	0.113295	0	0
379-U1532B-5H-2-W 92/94-HORI	123.98	124	123.99	256866	14892	0.058	0.28363	0.152541	0	0
379-U1532B-5H-2-W 100/101-IWAI	124.06	124.07	124.065	163310	13598	0.0833	0.113886	0.0759237	0	0
379-U1532B-5H-2-W 104/106-HORI	124.1	124.12	124.11	242676	19024	0.0784	0.388593	0.122276	0	0
379-U1532B-5H-2-W 110/111-IWAI	124.16	124.17	124.165	143541	13393	0.0933	0.160163	0.116482	0	0
379-U1532B-5H-2-W 114/116-HORI	124.2	124.22	124.21	146290	11839	0.0809	0.0783302	0.0552919	0	0
379-U1532B-5H-2-W 120/121-IWAI	124.26	124.27	124.265	115494	7614	0.0659	0.0527797	0.0645086	0	0
379-U1532B-5H-2-W 124/126-HORI	124.3	124.32	124.31	130391	11658	0.0894	0.0723402	0.0516716	0	0
379-U1532B-5H-2-W 130/131-IWAI	124.36	124.37	124.365	43687.3	8988	0.2057	0.0156492	0.0309885	0	0
379-U1532B-5H-2-W 134/136-HORI	124.4	124.42	124.41	48192	6574	0.1364	0.0444247	0	0	0
379-U1532B-5H-2-W 140/141-IWAI	124.46	124.47	124.465	30538.7	6571	0.2152	0.000459453	0	0	0
379-U1532B-5H-3-W 4/5-IWAI	124.57	124.58	124.575	42248.6	6350	0.1503	0.0151834	0.0150331	0	0
379-U1532B-5H-3-W 14/15-IWAI	124.67	124.68	124.675	40159.5	7313	0.1821	0.0322425	0	0	0
379-U1532B-5H-3-W 24/25-IWAI	124.77	124.78	124.775	46702.6	5426	0.1162	0.0416493	0.0277662	0	0
379-U1532B-5H-3-W 28/30-HORI	124.81	124.83	124.82	57187.8	9288	0.1624	0	0.0119019	0	0
379-U1532B-5H-3-W 34/35-IWAI	124.87	124.88	124.875	29845.2	6521	0.2185	0.0411862	0.0205931	0	0
379-U1532B-5H-3-W 38/40-HORI	124.91	124.93	124.92	48021.7	5313	0.1106	0	0	0	0
379-U1532B-5H-3-W 44/45-IWAI	124.97	124.98	124.975	31234.2	4592	0.147	0.000219635	0	0	0
379-U1532B-5H-3-W 54/55-IWAI	125.07	125.08	125.075	28622	4516	0.1578	0.0240732	0.0240732	0	0
379-U1532B-5H-3-W 88/90-HORI	125.41	125.43	125.42	43198.1	6664	0.1543	0.000144844	0	0	0
379-U1532B-5H-3-W 132/134-HORI	125.85	125.87	125.86	43913.8	7080	0.1612	0.000158629	0	0	0
379-U1532B-7H-2-W 122/124-HORI	143.28	143.3	143.29	11190.4	2079	0.1858	0.0151423	0	0	0
379-U1532B-7H-3-W 56/58-HORI	144.08	144.1	144.09	3409.55	814	0.2387	0.0289687	0.0579374	0	0
379-U1532B-7H-3-W 56/58-HORI	144.08	144.1	144.09	4766.99	1892	0.397
379-U1532B-7H-3-W 96/98-HORI	144.48	144.5	144.49	20847.8	3478	0.1668	0	0.0214961	0	0
379-U1532B-7H-3-W 136/138-HORI	144.88	144.9	144.89	51527.3	6281	0.1219	0.0391926	0.0195963	0	0
379-U1532B-7H-4-W 24/26-HORI	145.27	145.29	145.28	103738	10513	0.1013	0.0821768	0.0547845	0	0
379-U1532B-7H-4-W 60/61-IWAI	145.63	145.64	145.635	192211	24819	0.1291	0.226781	0.108236	0	0
379-U1532B-7H-4-W 64/66-HORI	145.67	145.69	145.68	123328	17036	0.1381	0.2	0.0666667	0	0
379-U1532B-7H-4-W 70/71-IWAI	145.73	145.74	145.735	362442	54914	0.1515	0.203981	0.0750275	0	0.00468932
379-U1532B-7H-4-W 74/76-HORI	145.77	145.79	145.78	1.07918e+06	71571	0.0663	0.349049	0.179372	0	0
379-U1532B-7H-4-W 84/86-HORI	145.87	145.89	145.88	764525	49927	0.0653	0.269095	0.12486	0.00215284	0.00215284
379-U1532B-7H-4-W 91/92-IWAI	145.93	145.94	145.935	340671	20510	0.0602	0.302727	0.143021	0	0.00953512
379-U1532B-7H-4-W 94/96-HORI	145.97	145.99	145.98	765062	51847	0.0678	0.47339	0.104271	0	0.00625649
379-U1532B-7H-4-W 100/101-IWAI	146.03	146.04	146.035	503771	12914	0.0256	0.166102	0.177175	0	0.00442965
379-U1532B-7H-4-W 104/106-HORI	146.07	146.09	146.08	459072	48651	0.106	0.450104	0.148135	0	0.0170939
379-U1532B-7H-4-W 111/112-IWAI	146.13	146.14	146.135	690689	51568	0.0747	0.360349	0.240233	0.00210746	0.0126448
379-U1532B-7H-4-W 114/116-HORI	146.17	146.19	146.18	1.27702e+06	93861	0.0735	0.399138	0.300954	0.00213447	0
379-U1532B-7H-4-W 120/121-IWAI	146.23	146.24	146.235	612059	39595	0.0647	0.286318	0.284116	0	0
379-U1532B-7H-4-W 131/132-IWAI	146.33	146.34	146.335	1.15259e+06	101132	0.0877	0.254581	0.346322	0	0
379-U1532B-7H-4-W 138/139-IWAI	146.43	146.44	146.435	899920	73649	0.0818	0.239905	0.296912	0	0.00712589
379-U1532B-7H-4-W 144/146-HORI	146.47	146.49	146.48	398163	29333	0.0737	0.137477	0.145809	0	0
379-U1532B-7H-5-W 3/5-HORI	146.55	146.57	146.56	155618	15346	0.0986	0.0246807	0.0246807	0.00617257	0
379-U1532B-7H-5-W 14/16-HORI	146.66	146.68	146.67	122816	14160	0.1153	0.0418305	0.0250983	0	0
379-U1532B-7H-5-W 24/25-IWAI	146.76	146.77	146.765	45879.1	5409	0.1179	0.000197941	0	0	0
379-U1532B-7H-5-W 34/35-IWAI	146.86	146.87	146.865	40879.3	5928	0.145	0	0.0219732	0	0
379-U1532B-7H-5-W 44/45-IWAI	146.96	146.97	146.965	16474.4	1539	0.0934	0	0	0	0
379-U1532B-7H-5-W 58/60-HORI	147.1	147.12	147.11	18201.2	3353	0.1842	0	0	0	0
379-U1532B-7H-5-W 74/75-IWAI	147.26	147.27	147.265	32485.5	4172	0.1284	0	0	0	0
379-U1532B-7H-5-W 84/85-IWAI	147.36	147.37	147.365	29296.4	4825	0.1647	0	0	0	0
379-U1532B-7H-5-W 94/95-IWAI	147.46	147.47	147.465	9580.31	1576	0.1645	0	0	0	0
379-U1532B-7H-5-W 98/100-HORI	147.5	147.52	147.51	29406.6	5145	0.175	0	0	0	0
379-U1532B-7H-5-W 114/115-IWAI	147.66	147.67	147.665	26438.1	2539	0.0961	0	0	0.0135131	0
379-U1532B-7H-5-W 132/134-HORI	147.84	147.86	147.85	26100.6	5558	0.213	0	0	0	0
379-U1532B-7H-6-W 32/34-HORI	148.3	148.32	148.31	13074.6	2263	0.1731	0	0	0	0
379-U1532B-7H-6-W 70/72-HORI	148.7	148.72	148.71	7643.63	1277	0.1671	0	0	0	0
379-U1532B-7H-7-W 6/8-HORI	149.5	149.52	149.51	7003.72	633	0.0903	0	0.0188573	0	0
379-U1532B-7H-7-W 46/48-HORI	149.9	149.92	149.91	15490	4018	0.2594	0	0	0	0
379-U1532C-2F-1-W 15/17-HORI	178.45	178.47	178.46	218767	18551	0.0848	0.00284467	0.016899	0	2.81686e-06
379-U1532C-2F-1-W 50/52-HORI	178.8	178.82	178.81	240332	21348	0.0888	0.013476	0.0188664	0	0
379-U1532C-2F-1-W 90/92-HORI	179.2	179.22	179.21	62394	8233	0.1319	0.0109735	0.0325945	0	0
379-U1532C-2F-1-W 130/132-HORI	179.6	179.62	179.61	263170	19411	0.0738	0.0139363	0.00464544	0	0
379-U1532C-2F-2-W 4/6-HORI	179.84	179.86	179.85	411397	28534	0.0694	0.0260023	0.00945537	0	0
379-U1532C-2F-2-W 14/17-HORI	179.95	179.98	179.965	463687	34208	0.0738	0.0214124	0.0149887	0	0
379-U1532C-2F-2-W 30/32-HORI	180.1	180.12	180.11	380638	34246	0.09	0.0595669	0.0404204	0	0
379-U1532C-2F-2-W 42/44-HORI	180.22	180.24	180.23	572701	41383	0.0723	0.144858	0.0887112	0	0
379-U1532C-2F-2-W 50/52-HORI	180.3	180.32	180.31	757598	50142	0.0662	0.171606	0.0528018	0	0
379-U1532C-2F-2-W 60/62-HORI	180.4	180.42	180.41	1.50358e+06	137115	0.0912	0.188931	0.0230404	0	0.00230414
379-U1532C-2F-2-W 68/70-HORI	180.48	180.5	180.49	2.85287e+06	198651	0.0696	0.189359	0.0473339	0	0
379-U1532C-2F-2-W 88/90-HORI	180.68	180.7	180.69	4.47349e+06	118794	0.0266	0.32157	0.130703	0	0
379-U1532C-2F-2-W 95/96-IWAI	180.75	180.76	180.755	9.98003e+06	913880	0.0916	0.188429	0.0335815	0	0
379-U1532C-2F-2-W 98/100-HORI	180.78	180.8	180.79	178470	14904	0.0835	0.253898	0.0311804	0	0
379-U1532C-2F-2-W 105/106-IWAI	180.85	180.86	180.855	92674.5	12735	0.1374	0.0278707	0.020903	0	0
379-U1532C-2F-2-W 108/110-HORI	180.88	180.9	180.89	63327.6	8316	0.1313	0.0340832	0	0	0
379-U1532C-2F-2-W 115/116-IWAI	180.95	180.96	180.955	71514.7	7247	0.1013	0.00847242	0.0169448	0	0.00847436
379-U1532C-2F-2-W 117/119-HORI	180.98	181	180.99	55629.8	6631	0.1192	0.0324289	0.0216193	0	0
379-U1532C-2F-2-W 125/126-IWAI	181.05	181.06	181.055	67154.4	7821	0.1165	0.00900657	0.0270197	0	0
379-U1532C-2F-2-W 139/141-HORI	181.19	181.21	181.2	52927.3	9055	0.1711	0.0111694	0.0558472	0	0
379-U1532C-2F-3-W 10/12-HORI	181.41	181.43	181.42	73779.5	9605	0.1302	0.000265346	0.0353794	0	0
379-U1532C-2F-3-W 50/52-HORI	181.81	181.83	181.82	76407	8913	0.1167	8.3647e-05	0.0334588	0	0
379-U1532C-2F-3-W 90/92-HORI	182.21	182.23	182.22	44143.8	7521	0.1704	0.00013693	0.054772	0	0
379-U1532C-2F-4-W 14/16-HORI	182.61	182.63	182.62	103213	10330	0.1001	0	0.0320472	0	0
379-U1532C-3F-1-W 5/7-HORI	183.05	183.07	183.06	60722	5832	0.096	0.00873134	0	0	0
379-U1532C-5F-4-W 46/48-HORI	197.04	197.06	197.05	193408	7982	0.0413	0.0607533	0.0303767	0.00506324	0
379-U1532C-6F-1-W 15/17-HORI	197.23	197.25	197.24	385297	29019	0.0753	0.0872559	0.035374	0	0
379-U1532C-6F-1-W 20/21-IWAI	197.3	197.31	197.305	359639	26639	0.0741	0.0656491	0.0187569	0	0
379-U1532C-6F-1-W 32/33-IWAI	197.4	197.41	197.405	1.21689e+06	102588	0.0843	0.0826674	0.0334606	0	0.00393696
379-U1532C-6F-1-W 34/36-HORI	197.44	197.46	197.45	570198	42513	0.0746	0.0615344	0.0285695	0	0
379-U1532C-6F-1-W 40/41-IWAI	197.5	197.51	197.505	1.04215e+06	113885	0.1093	0.185087	0.0793231	0	0
379-U1532C-6F-1-W 43/45-HORI	197.53	197.55	197.54	1.91961e+06	131684	0.0686	0.19926	0.0735364	0	0
379-U1532C-6F-1-W 50/51-IWAI	197.6	197.61	197.605	4.1152e+06	271614	0.066	0.295698	0.0857749	0	0
379-U1532C-6F-1-W 54/56-HORI	197.64	197.66	197.65	4.8259e+06	558349	0.1157	0.310843	0.153136	0	0
379-U1532C-6F-1-W 60/61-IWAI	197.7	197.71	197.705	1.50404e+07	635159	0.0422	0.275965	0.199997	0	0
379-U1532C-6F-1-W 64/66-HORI	197.74	197.76	197.75	6.68131e+06	1711372	0.2561	0.32383	0.142223	0	0
379-U1532C-6F-1-W 70/71-IWAI	197.8	197.81	197.805	2.65496e+07	1836700	0.0692	0.428815	0.0404211	0	0
379-U1532C-6F-1-W 73/75-HORI	197.83	197.85	197.84	1.18627e+06	45724	0.0385	0.158264	0.0801595	0	0
379-U1532C-6F-1-W 80/81-IWAI	197.9	197.91	197.905	2.521e+06	290147	0.1151	0.168199	0.096772	0	0
379-U1532C-6F-1-W 84/86-HORI	197.94	197.96	197.95	1.65512e+06	156639	0.0946	0.0925285	0.0972486	0	0
379-U1532C-6F-1-W 89/90-IWAI	198	198.01	198.005	3.41387e+06	259486	0.076	0.148438	0.0605469	0	0
379-U1532C-6F-1-W 94/96-HORI	198.04	198.06	198.05	1.89019e+07	917088	0.0485	0.0787697	0.0143174	0	0
379-U1532C-6F-1-W 100/101-IWAI	198.1	198.11	198.105	5.12864e+06	312825	0.061	0.214144	0.0453696	0	0.00181487
379-U1532C-6F-1-W 103/105-HORI	198.13	198.15	198.14	982297	124146	0.1264	0.145613	0.0509647	0.00242716	0
379-U1532C-6F-1-W 110/111-IWAI	198.2	198.21	198.205	1.82887e+06	215628	0.1179	0.170582	0.0235285	0	0.00980388
379-U1532C-6F-1-W 114/116-HORI	198.24	198.26	198.25	1.53385e+06	130274	0.0849	0.277206	0.0554412	0	0.00396036
379-U1532C-6F-1-W 120/121-IWAI	198.3	198.31	198.305	2.12074e+06	175814	0.0829	0.166822	0.0397196	0	0.00397217
379-U1532C-6F-1-W 130/131-IWAI	198.4	198.41	198.405	5.16139e+06	353908	0.0686	0.231297	0.0239273	0	0.00199401
379-U1532C-6F-1-W 133/135-HORI	198.43	198.45	198.44	4.06048e+06	392547	0.0967	0.28655	0.0350877	0	0
379-U1532C-6F-1-W 140/141-IWAI	198.5	198.51	198.505	3.18257e+06	139814	0.0439	0.16963	0.0795795	0	0.00418847
379-U1532C-6F-1-W 144/146-HORI	198.54	198.56	198.55	731618	55692	0.0761	0.146224	0.0236539	0	0
379-U1532C-6F-2-W 0/1-IWAI	198.6	198.61	198.605	849270	38828	0.0457	0.0933467	0.035005	0	0
379-U1532C-6F-2-W 3/5-HORI	198.63	198.65	198.64	570854	50966	0.0893	0.161189	0.00934427	0	0
379-U1532C-6F-2-W 10/11-IWAI	198.7	198.71	198.705	515017	52928	0.1028	0.0782142	0.0380501	0	0.00211414
379-U1532C-6F-2-W 14/16-HORI	198.74	198.76	198.75	565266	52328	0.0926	0.167456	0.0358835	0	0
379-U1532C-6F-2-W 20/21-IWAI	198.8	198.81	198.805	2.04554e+06	99562	0.0487	0.350722	0.0354264	0	0.00177146
379-U1532C-6F-2-W 23/25-HORI	198.84	198.86	198.85	1.02866e+06	42872	0.0417	0.238084	0.0333317	0	0
379-U1532C-6F-2-W 30/31-IWAI	198.9	198.91	198.905	818818	53161	0.0649	0.426858	0.0597601	0	0.00213445
379-U1532C-6F-2-W 33/35-HORI	198.93	198.95	198.94	118438	12847	0.1085	0.061925	0	0	0
379-U1532C-6F-2-W 39/40-IWAI	199	199.01	199.005	133285	11052	0.0829	0.0322491	0.0322491	0	0
379-U1532C-6F-2-W 44/46-HORI	199.04	199.06	199.05	190828	14222	0.0745	0.00341215	0.0170608	0	0.00341289
379-U1532C-6F-2-W 50/51-IWAI	199.1	199.11	199.105	141963	10410	0.0733	0.00881347	0.0175392	0	0
379-U1532C-6F-2-W 54/56-HORI	199.14	199.16	199.15	91187.3	6508	0.0714	0.00921234	0.0184247	0	0
379-U1532C-6F-2-W 60/61-IWAI	199.2	199.21	199.205	122069	11734	0.0961	0.0153022	0.0459067	0	0
379-U1532C-6F-2-W 70/71-IWAI	199.3	199.31	199.305	102619	10632	0.1036	0	0.03438	0	0
379-U1532C-6F-2-W 80/81-IWAI	199.4	199.41	199.405	98774.4	10036	0.1016	0.0256345	0.0384517	0	6.41009e-06
379-U1532C-6F-2-W 96/98-HORI	199.56	199.58	199.57	45461	4441	0.0977	0	0.0391696	0	0
379-U1532C-6F-2-W 134/136-HORI	199.96	199.98	199.97	74760.4	8894	0.119	0.00960707	0.00960707	0.00961455	0
379-U1532C-6F-3-W 24/26-HORI	200.35	200.37	200.36	76835.4	11522	0.15	0	0.0146886	1.47042e-05	1.47042e-05
379-U1532C-6F-3-W 64/66-HORI	200.75	200.77	200.76	96953	9445	0.0974	0	0.0260666	0	0
379-U1532C-6F-3-W 104/106-HORI	201.15	201.17	201.16	105299	15441	0.1466	0	0.0327493	0	0
379-U1532C-6F-4-W 30/32-HORI	201.56	201.58	201.57	84630.7	7084	0.0837	0	0.0078703	0	0
379-U1532C-7F-1-W 16/18-HORI	201.96	201.98	201.97	80946.2	7728	0.0955	0.0152602	0.0228903	0	0
379-U1532G-5R-4-W 10/11-IWAI	405.58	405.59	405.585	3552.26	1760	0.4955	0	0	0	0
379-U1532G-5R-4-W 24/26-HORI	405.73	405.75	405.74	15703.9	2777	0.1768	0	0	0	0
379-U1532G-5R-4-W 30/31-IWAI	405.78	405.79	405.785	94928.4	7636	0.0804	0	0.0633398	0	0
379-U1532G-5R-4-W 34/36-HORI	405.82	405.84	405.83	91660.5	9777	0.1067	0	0.0139841	0.00699291	0
379-U1532G-5R-4-W 40/41-IWAI	405.88	405.89	405.885	68110.2	4586	0.0673	0	0.0189988	0	0
379-U1532G-5R-4-W 44/46-HORI	405.92	405.94	405.93	152081	13602	0.0894	0	0.0127643	0	0
379-U1532G-5R-4-W 50/51-IWAI	405.98	405.99	405.985	72946.1	6057	0.083	0.00617208	0.00617208	0	0
379-U1532G-5R-4-W 54/56-HORI	406.02	406.04	406.03	61078.1	6866	0.1124	0	0.00994332	0	0
379-U1532G-5R-4-W 60/61-IWAI	406.08	406.09	406.085	57305.9	5742	0.1002	0	0.00595203	0	0
379-U1532G-5R-4-W 63/65-HORI	406.12	406.14	406.13	109253	9029	0.0826	0	0.0270183	0.00540523	5.40523e-06
379-U1532G-5R-4-W 70/71-IWAI	406.18	406.19	406.185	26153.5	3061	0.117	0	0.00947598	0.0094784	0.0094784
379-U1532G-5R-4-W 74/76-HORI	406.22	406.24	406.23	65714.9	7047	0.1072	0	0.0185134	0.009259	0
379-U1532G-5R-4-W 80/81-IWAI	406.28	406.29	406.285	23843.5	2505	0.1051	0	0.0146994	0	0.0147052
379-U1532G-5R-4-W 84/86-HORI	406.32	406.34	406.33	22061.3	5191	0.2353	0	0.0178508	0	0
379-U1532G-5R-4-W 90/91-IWAI	406.38	406.39	406.385	11415.5	3553	0.3112	0	0	0	0
379-U1532G-5R-4-W 94/96-HORI	406.42	406.44	406.43	2898.9	1107	0.3819	0	0	0	0
379-U1532G-5R-4-W 100/101-IWAI	406.48	406.49	406.485	3511.52	0	0	0	0	0	0
379-U1532G-5R-4-W 130/131-IWAI	406.78	406.79	406.785	577.8	0	0	0	0	0	0
