# Supplementary material for: Repeated major inland retreat of Thwaites and Pine Island glaciers (West Antarctica) during the Pliocene
Source: Proc Natl Acad Sci U S A. 2025 Dec 22;123(1):e2508341122. doi: 10.1073/pnas.2508341122 (PMC12773727; doi:10.1073/pnas.2508341122)
Supplement: Supplementary file 8 — Dataset S07 (XLSX) [file pnas.2508341122.sd07.xlsx]

## Sheet: Dataset S7 NGR, age
Expedition	Site	Hole	Core	Section	Offset (cm)	Depth m CSF-A	Depth m CSF-B	NGR total counts (cps)	Error (cps)	Relative Error	Age (ka, mean) 20250320Undatable	68.2% age_Upper	68.2% age_Lower
379	U1532	A	10	5	20	87.84	87.668	55.645	0.457	0.008	3209	3208	3210
379	U1532	A	10	5	30	87.94	87.765	59.605	0.471	0.008	3210	3209	3212
379	U1532	A	10	5	40	88.04	87.862	62.028	0.48	0.008	3211	3209	3213
379	U1532	A	10	5	50	88.14	87.959	64.528	0.489	0.008	3212	3210	3214
379	U1532	A	10	5	60	88.24	88.057	65.739	0.493	0.007	3212	3210	3216
379	U1532	A	10	5	70	88.34	88.154	67.565	0.499	0.007	3213	3211	3217
379	U1532	A	10	5	80	88.44	88.251	67.057	0.498	0.007	3214	3212	3218
379	U1532	A	10	5	90	88.54	88.348	66.577	0.496	0.007	3215	3212	3220
379	U1532	A	10	5	100	88.64	88.446	68.267	0.502	0.007	3216	3213	3221
379	U1532	A	10	5	110	88.74	88.543	69.167	0.505	0.007	3217	3213	3222
379	U1532	A	10	5	120	88.84	88.64	68.268	0.496	0.007	3218	3214	3224
379	U1532	A	10	5	130	88.94	88.737	66.508	0.49	0.007	3219	3214	3225
379	U1532	A	10	5	140	89.04	88.835	63.992	0.789	0.012	3219	3215	3227
379	U1532	A	10	6	10	89.31	89.097	68.422	1.295	0.019	3222	3216	3231
379	U1532	A	10	6	20	89.41	89.194	70.318	0.508	0.007	3223	3217	3232
379	U1532	A	10	6	30	89.51	89.292	68.758	0.502	0.007	3224	3218	3233
379	U1532	A	10	6	40	89.61	89.389	66.095	0.494	0.007	3225	3218	3235
379	U1532	A	10	6	50	89.71	89.486	66.381	0.495	0.007	3225	3219	3236
379	U1532	A	10	6	60	89.81	89.583	68.192	0.501	0.007	3226	3219	3237
379	U1532	A	10	6	70	89.91	89.68	69.532	0.506	0.007	3227	3220	3239
379	U1532	A	10	6	80	90.01	89.778	70.887	0.511	0.007	3228	3220	3240
379	U1532	A	10	6	90	90.11	89.875	73.564	0.519	0.007	3229	3221	3242
379	U1532	A	10	6	100	90.21	89.972	74.15	0.521	0.007	3230	3221	3243
379	U1532	A	10	6	110	90.31	90.069	70.405	0.851	0.012	3231	3222	3244
379	U1532	A	10	7	10	90.53	90.283	76.596	1.435	0.019	3232	3223	3247
379	U1532	A	10	7	20	90.63	90.381	86.921	0.559	0.006	3233	3224	3248
379	U1532	A	10	7	30	90.73	90.478	90.678	0.571	0.006	3234	3224	3250
379	U1532	A	10	7	40	90.83	90.575	74.477	1.534	0.021	3235	3225	3251
379	U1532	A	11	1	10	91.2	91.197	62.487	1.194	0.019	3239	3227	3256
379	U1532	A	11	1	20	91.3	91.294	62.525	0.481	0.008	3239	3227	3258
379	U1532	A	11	1	30	91.4	91.392	61.051	0.476	0.008	3240	3228	3259
379	U1532	A	11	1	40	91.5	91.489	59.035	0.47	0.008	3241	3229	3260
379	U1532	A	11	1	50	91.6	91.586	63.515	0.485	0.008	3242	3229	3262
379	U1532	A	11	1	60	91.7	91.683	68.519	0.502	0.007	3243	3230	3263
379	U1532	A	11	1	70	91.8	91.78	70.405	0.509	0.007	3244	3230	3264
379	U1532	A	11	1	80	91.9	91.878	68.777	0.504	0.007	3245	3231	3265
379	U1532	A	11	1	90	92	91.975	71.947	0.514	0.007	3245	3231	3266
379	U1532	A	11	1	100	92.1	92.072	74.137	0.521	0.007	3246	3232	3268
379	U1532	A	11	1	110	92.2	92.169	73.007	0.517	0.007	3247	3232	3269
379	U1532	A	11	1	120	92.3	92.267	66.524	0.49	0.007	3248	3233	3270
379	U1532	A	11	1	130	92.4	92.364	61.755	0.737	0.012	3249	3233	3271
379	U1532	A	11	2	10	92.67	92.626	61.7	1.18	0.019	3251	3235	3273
379	U1532	A	11	2	20	92.77	92.724	66.055	0.493	0.007	3252	3235	3274
379	U1532	A	11	2	30	92.87	92.821	68.508	0.502	0.007	3252	3236	3275
379	U1532	A	11	2	40	92.97	92.918	68.248	0.501	0.007	3253	3236	3276
379	U1532	A	11	2	50	93.07	93.015	72.568	0.515	0.007	3254	3237	3277
379	U1532	A	11	2	60	93.17	93.113	77.149	0.53	0.007	3255	3237	3278
379	U1532	A	11	2	70	93.27	93.21	75.939	0.526	0.007	3256	3238	3279
379	U1532	A	11	2	80	93.37	93.307	75.791	0.526	0.007	3257	3239	3280
379	U1532	A	11	2	90	93.47	93.405	74.641	0.523	0.007	3258	3239	3281
379	U1532	A	11	2	100	93.57	93.502	76.967	0.53	0.007	3259	3240	3282
379	U1532	A	11	2	110	93.67	93.599	79.823	0.539	0.007	3260	3240	3283
379	U1532	A	11	2	120	93.77	93.696	79.574	0.532	0.007	3260	3241	3284
379	U1532	A	11	2	130	93.87	93.794	76.528	0.873	0.011	3261	3241	3285
379	U1532	A	11	3	10	94.14	94.056	66.355	1.26	0.019	3264	3243	3287
379	U1532	A	11	3	20	94.24	94.153	68.061	0.5	0.007	3265	3244	3288
379	U1532	A	11	3	30	94.34	94.251	69.288	0.504	0.007	3266	3245	3288
379	U1532	A	11	3	40	94.44	94.348	65.741	0.493	0.007	3267	3245	3289
379	U1532	A	11	3	50	94.54	94.445	67.571	0.499	0.007	3268	3246	3290
379	U1532	A	11	3	60	94.64	94.542	69.534	0.506	0.007	3269	3246	3291
379	U1532	A	11	3	70	94.74	94.639	70.622	0.509	0.007	3269	3247	3291
379	U1532	A	11	3	80	94.84	94.737	72.157	0.515	0.007	3270	3248	3292
379	U1532	A	11	3	90	94.94	94.834	71.921	0.514	0.007	3271	3248	3293
379	U1532	A	11	3	100	95.04	94.931	74.667	0.523	0.007	3272	3249	3293
379	U1532	A	11	3	110	95.14	95.028	73.733	0.52	0.007	3273	3250	3294
379	U1532	A	11	3	120	95.24	95.126	70.858	0.504	0.007	3274	3251	3295
379	U1532	A	11	3	130	95.34	95.223	70.364	0.816	0.012	3275	3251	3295
379	U1532	A	11	4	10	95.61	95.485	71.633	1.35	0.019	3278	3254	3297
379	U1532	A	11	4	20	95.71	95.583	73.358	0.517	0.007	3279	3254	3298
379	U1532	A	11	4	30	95.81	95.68	74.678	0.522	0.007	3280	3255	3299
379	U1532	A	11	4	40	95.91	95.777	71.585	0.512	0.007	3281	3256	3299
379	U1532	A	11	4	50	96.01	95.874	71.418	0.512	0.007	3282	3257	3300
379	U1532	A	11	4	60	96.11	95.972	74.505	0.522	0.007	3283	3258	3301
379	U1532	A	11	4	70	96.21	96.069	75.235	0.524	0.007	3283	3259	3301
379	U1532	A	11	4	80	96.31	96.166	75.127	0.524	0.007	3284	3260	3302
379	U1532	A	11	4	90	96.41	96.264	74.601	0.523	0.007	3285	3260	3302
379	U1532	A	11	4	100	96.51	96.361	76.067	0.527	0.007	3286	3261	3303
379	U1532	A	11	4	110	96.61	96.458	73.917	0.52	0.007	3287	3262	3304
379	U1532	A	11	4	120	96.71	96.555	69.434	0.5	0.007	3288	3263	3304
379	U1532	A	11	4	130	96.81	96.653	66.328	0.779	0.012	3289	3264	3305
379	U1532	A	11	5	10	97.08	96.915	72.382	1.363	0.019	3291	3266	3306
379	U1532	A	11	5	20	97.18	97.012	72.511	0.515	0.007	3292	3268	3307
379	U1532	A	11	5	30	97.28	97.11	74.471	0.521	0.007	3293	3269	3307
379	U1532	A	11	5	40	97.38	97.207	72.091	0.514	0.007	3294	3270	3308
379	U1532	A	11	5	50	97.48	97.304	70.625	0.509	0.007	3295	3271	3309
379	U1532	A	11	5	60	97.58	97.401	73.022	0.517	0.007	3296	3272	3309
379	U1532	A	11	5	70	97.68	97.498	74.525	0.522	0.007	3297	3273	3310
379	U1532	A	11	5	80	97.78	97.596	74.931	0.524	0.007	3298	3275	3310
379	U1532	A	11	5	90	97.88	97.693	73.631	0.519	0.007	3299	3276	3311
379	U1532	A	11	5	100	97.98	97.79	73.797	0.52	0.007	3300	3277	3312
379	U1532	A	11	5	110	98.08	97.887	76.193	0.527	0.007	3301	3278	3312
379	U1532	A	11	5	120	98.18	97.985	74.078	0.845	0.011	3302	3280	3313
379	U1532	A	11	6	10	98.55	98.344	72.488	1.365	0.019	3306	3285	3315
379	U1532	A	11	6	20	98.65	98.442	76.518	0.528	0.007	3307	3287	3316
379	U1532	A	11	6	30	98.75	98.539	78.081	0.532	0.007	3307	3288	3316
379	U1532	A	11	6	40	98.85	98.636	74.585	0.522	0.007	3308	3290	3317
379	U1532	A	11	6	50	98.95	98.733	74.178	0.521	0.007	3309	3291	3318
379	U1532	A	11	6	60	99.05	98.831	79.809	0.538	0.007	3310	3293	3318
379	U1532	A	11	6	70	99.15	98.928	80.019	0.539	0.007	3311	3294	3319
379	U1532	A	11	6	80	99.25	99.025	77.174	0.531	0.007	3312	3296	3319
379	U1532	A	11	6	90	99.35	99.122	74.404	0.522	0.007	3313	3297	3320
379	U1532	A	11	6	100	99.45	99.22	77.067	0.53	0.007	3314	3299	3321
379	U1532	A	11	6	110	99.55	99.317	75.797	0.526	0.007	3315	3301	3321
379	U1532	A	11	6	120	99.65	99.414	73.384	0.513	0.007	3316	3302	3322
379	U1532	A	11	6	130	99.75	99.511	68.854	0.861	0.013	3317	3304	3322
379	U1532	A	11	7	10	100.01	99.764	73.028	1.374	0.019	3320	3309	3324
379	U1532	A	11	7	20	100.11	99.861	74.681	0.522	0.007	3321	3311	3325
379	U1532	A	11	7	30	100.21	99.958	75.521	0.524	0.007	3322	3313	3325
379	U1532	A	11	7	40	100.31	100.06	70.438	0.508	0.007	3323	3315	3326
379	U1532	A	11	7	50	100.41	100.15	70.666	0.834	0.012	3324	3317	3326
379	U1532	B	2	1	10	93.2	93.195	69.03	1.306	0.019	3256	3238	3279
379	U1532	B	2	1	20	93.3	93.29	67.658	0.499	0.007	3257	3239	3280
379	U1532	B	2	1	30	93.4	93.384	64.461	0.488	0.008	3258	3239	3281
379	U1532	B	2	1	40	93.5	93.479	59.688	0.472	0.008	3259	3240	3282
379	U1532	B	2	1	50	93.6	93.574	60.095	0.473	0.008	3260	3240	3283
379	U1532	B	2	1	60	93.7	93.669	64.179	0.488	0.008	3260	3241	3284
379	U1532	B	2	1	70	93.8	93.764	64.402	0.488	0.008	3261	3241	3285
379	U1532	B	2	1	80	93.9	93.858	65.681	0.493	0.008	3262	3242	3285
379	U1532	B	2	1	90	94	93.953	65.787	0.494	0.008	3263	3243	3286
379	U1532	B	2	1	100	94.1	94.048	69.473	0.506	0.007	3264	3243	3287
379	U1532	B	2	1	110	94.2	94.143	71.897	0.514	0.007	3265	3244	3288
379	U1532	B	2	1	120	94.3	94.238	71.164	0.505	0.007	3266	3245	3288
379	U1532	B	2	1	130	94.4	94.332	70.821	0.504	0.007	3267	3245	3289
379	U1532	B	2	1	140	94.5	94.427	66.464	1.262	0.019	3268	3246	3290
379	U1532	B	2	2	10	94.7	94.617	71.96	1.356	0.019	3269	3247	3291
379	U1532	B	2	2	20	94.8	94.712	70.588	0.508	0.007	3270	3248	3292
379	U1532	B	2	2	30	94.9	94.807	71.108	0.51	0.007	3271	3248	3293
379	U1532	B	2	2	40	95	94.901	68.665	0.503	0.007	3272	3249	3293
379	U1532	B	2	2	50	95.1	94.996	68.838	0.503	0.007	3273	3250	3294
379	U1532	B	2	2	60	95.2	95.091	72.185	0.514	0.007	3274	3251	3295
379	U1532	B	2	2	70	95.3	95.186	71.315	0.511	0.007	3275	3251	3295
379	U1532	B	2	2	80	95.4	95.281	71.791	0.513	0.007	3276	3252	3296
379	U1532	B	2	2	90	95.5	95.376	72.427	0.516	0.007	3277	3253	3297
379	U1532	B	2	2	100	95.6	95.47	74.22	0.521	0.007	3278	3254	3297
379	U1532	B	2	2	110	95.7	95.565	74.383	0.522	0.007	3279	3254	3298
379	U1532	B	2	2	120	95.8	95.66	74.098	0.515	0.007	3280	3255	3299
379	U1532	B	2	2	130	95.9	95.755	71.288	0.506	0.007	3281	3256	3299
379	U1532	B	2	2	140	96	95.85	64.905	1.35	0.021	3282	3257	3300
379	U1532	B	2	3	10	96.21	96.049	64.733	1.232	0.019	3283	3259	3301
379	U1532	B	2	3	20	96.31	96.144	70.601	0.509	0.007	3284	3260	3302
379	U1532	B	2	3	30	96.41	96.238	74.815	0.522	0.007	3285	3260	3302
379	U1532	B	2	3	40	96.51	96.333	73.565	0.519	0.007	3286	3261	3303
379	U1532	B	2	3	50	96.61	96.428	77.121	0.53	0.007	3287	3262	3304
379	U1532	B	2	3	60	96.71	96.523	77.875	0.532	0.007	3288	3263	3304
379	U1532	B	2	3	70	96.81	96.617	74.875	0.523	0.007	3289	3264	3305
379	U1532	B	2	3	80	96.91	96.712	74.051	0.521	0.007	3290	3265	3306
379	U1532	B	2	3	90	97.01	96.807	73.631	0.519	0.007	3291	3266	3306
379	U1532	B	2	3	100	97.11	96.902	74.747	0.523	0.007	3292	3268	3307
379	U1532	B	2	3	110	97.21	96.996	73.979	0.52	0.007	3293	3269	3307
379	U1532	B	2	3	120	97.31	97.091	71.528	0.507	0.007	3294	3270	3308
379	U1532	B	2	3	130	97.41	97.186	72.174	0.509	0.007	3295	3271	3309
379	U1532	B	2	3	140	97.51	97.281	69.565	0.824	0.012	3296	3272	3309
379	U1532	B	2	4	10	97.72	97.48	73.91	1.389	0.019	3298	3275	3310
379	U1532	B	2	4	20	97.82	97.575	75.688	0.525	0.007	3299	3276	3311
379	U1532	B	2	4	30	97.92	97.67	77.015	0.529	0.007	3300	3277	3312
379	U1532	B	2	4	40	98.02	97.764	74.555	0.522	0.007	3301	3278	3312
379	U1532	B	2	4	50	98.12	97.859	75.265	0.524	0.007	3302	3280	3313
379	U1532	B	2	4	60	98.22	97.954	76.885	0.529	0.007	3303	3281	3313
379	U1532	B	2	4	70	98.32	98.049	77.065	0.53	0.007	3304	3283	3314
379	U1532	B	2	4	80	98.42	98.144	77.397	0.531	0.007	3305	3284	3315
379	U1532	B	2	4	90	98.52	98.239	77.454	0.532	0.007	3306	3285	3315
379	U1532	B	2	4	100	98.62	98.334	78.413	0.534	0.007	3307	3287	3316
379	U1532	B	2	4	110	98.72	98.429	77.913	0.533	0.007	3307	3288	3316
379	U1532	B	2	4	120	98.82	98.523	74.231	0.515	0.007	3308	3290	3317
379	U1532	B	2	4	130	98.92	98.618	71.768	0.824	0.011	3309	3291	3318
379	U1532	B	2	5	10	99.2	98.884	71.755	1.352	0.019	3312	3296	3319
379	U1532	B	2	5	20	99.3	98.979	73.545	0.518	0.007	3313	3297	3320
379	U1532	B	2	5	30	99.4	99.073	74.628	0.522	0.007	3314	3299	3321
379	U1532	B	2	5	40	99.5	99.168	70.421	0.508	0.007	3315	3301	3321
379	U1532	B	2	5	50	99.6	99.263	71.055	0.511	0.007	3316	3302	3322
379	U1532	B	2	5	60	99.7	99.358	74.029	0.52	0.007	3317	3304	3322
379	U1532	B	2	5	70	99.8	99.452	73.485	0.519	0.007	3318	3306	3323
379	U1532	B	2	5	80	99.9	99.547	73.974	0.521	0.007	3319	3308	3323
379	U1532	B	2	5	90	100	99.642	76.517	0.529	0.007	3320	3309	3324
379	U1532	B	2	5	100	100.1	99.737	77.233	0.531	0.007	3321	3311	3325
379	U1532	B	2	5	110	100.2	99.831	76.403	0.528	0.007	3322	3313	3325
379	U1532	B	2	5	120	100.3	99.926	75.388	0.519	0.007	3323	3315	3326
379	U1532	B	2	5	130	100.4	100.02	74.074	0.88	0.012	3324	3317	3326
379	U1532	B	2	6	10	100.69	100.3	74.164	1.394	0.019	3326	3321	3328
379	U1532	B	2	6	20	100.79	100.39	76.518	0.528	0.007	3327	3323	3328
379	U1532	B	2	6	30	100.89	100.48	74.605	0.521	0.007	3328	3325	3329
379	U1532	B	2	6	40	100.99	100.58	57.205	0.463	0.008	3329	3327	3329
379	U1532	B	2	6	50	101.09	100.67	47.271	0.426	0.009	3330	3329	3330
379	U1532	B	2	6	60	101.19	100.77	47.225	0.426	0.009	3330	3330	3331
379	U1532	B	2	6	70	101.29	100.86	47.289	0.426	0.009	3331	3330	3332
379	U1532	B	2	6	80	101.39	100.96	47.014	0.426	0.009	3331	3331	3333
379	U1532	B	2	6	90	101.49	101.05	48.734	0.432	0.009	3332	3331	3333
379	U1532	B	2	6	100	101.59	101.15	55.93	0.459	0.008	3333	3331	3334
379	U1532	B	2	6	110	101.69	101.24	61.55	0.479	0.008	3333	3331	3335
379	U1532	B	2	6	120	101.79	101.34	60.352	0.747	0.012	3334	3332	3336
379	U1532	B	2	7	10	102.18	101.71	59.629	1.145	0.019	3336	3333	3340
379	U1532	B	2	7	20	102.28	101.8	62.011	0.48	0.008	3336	3333	3341
379	U1532	B	2	7	30	102.38	101.9	65.495	0.492	0.008	3337	3333	3342
379	U1532	B	2	7	40	102.48	101.99	63.068	0.484	0.008	3338	3334	3343
379	U1532	B	2	7	50	102.58	102.09	62.715	0.75	0.012	3338	3334	3344
379	U1532	B	3	1	20	102.8	102.79	66.075	0.493	0.007	3340	3335	3346
379	U1532	B	3	1	30	102.9	102.89	68.145	0.5	0.007	3340	3335	3347
379	U1532	B	3	1	40	103	102.98	65.095	0.491	0.008	3341	3335	3348
379	U1532	B	3	1	50	103.1	103.08	66.261	0.495	0.007	3341	3335	3349
379	U1532	B	3	1	60	103.2	103.17	68.342	0.502	0.007	3342	3336	3350
379	U1532	B	3	1	70	103.3	103.27	68.829	0.503	0.007	3343	3336	3351
379	U1532	B	3	1	80	103.4	103.36	68.727	0.503	0.007	3343	3336	3352
379	U1532	B	3	1	90	103.5	103.46	68.661	0.503	0.007	3344	3337	3353
379	U1532	B	3	1	100	103.6	103.55	68.907	0.504	0.007	3344	3337	3354
379	U1532	B	3	1	110	103.7	103.65	67.797	0.5	0.007	3345	3337	3355
379	U1532	B	3	1	120	103.8	103.75	65.354	0.486	0.007	3345	3338	3356
379	U1532	B	3	1	130	103.9	103.84	66.79	0.784	0.012	3346	3338	3357
379	U1532	B	3	2	10	104.15	104.08	58.774	1.13	0.019	3347	3338	3358
379	U1532	B	3	2	20	104.25	104.17	62.625	0.482	0.008	3348	3339	3359
379	U1532	B	3	2	30	104.35	104.27	62.628	0.482	0.008	3348	3339	3360
379	U1532	B	3	2	40	104.45	104.37	59.178	0.47	0.008	3349	3339	3361
379	U1532	B	3	2	50	104.55	104.46	60.948	0.476	0.008	3349	3340	3362
379	U1532	B	3	2	60	104.65	104.56	63.629	0.486	0.008	3350	3340	3363
379	U1532	B	3	2	70	104.75	104.65	63.995	0.487	0.008	3350	3340	3364
379	U1532	B	3	2	80	104.85	104.75	61.477	0.479	0.008	3351	3341	3365
379	U1532	B	3	2	90	104.95	104.84	61.271	0.478	0.008	3351	3341	3366
379	U1532	B	3	2	100	105.05	104.94	65.357	0.492	0.008	3352	3341	3367
379	U1532	B	3	2	110	105.15	105.03	63.043	0.484	0.008	3353	3342	3368
379	U1532	B	3	2	120	105.25	105.13	60.191	0.468	0.008	3353	3342	3368
379	U1532	B	3	2	130	105.35	105.23	60.212	0.723	0.012	3354	3342	3369
379	U1532	B	3	3	10	105.62	105.48	60.777	1.165	0.019	3355	3343	3372
379	U1532	B	3	3	20	105.72	105.58	62.765	0.482	0.008	3356	3343	3373
379	U1532	B	3	3	30	105.82	105.67	65.051	0.49	0.008	3357	3344	3374
379	U1532	B	3	3	40	105.92	105.77	61.191	0.477	0.008	3357	3344	3375
379	U1532	B	3	3	50	106.02	105.86	59.791	0.472	0.008	3358	3344	3376
379	U1532	B	3	3	60	106.12	105.96	58.842	0.469	0.008	3358	3345	3377
379	U1532	B	3	3	70	106.22	106.06	62.375	0.481	0.008	3359	3345	3378
379	U1532	B	3	3	80	106.32	106.15	63.247	0.485	0.008	3359	3345	3379
379	U1532	B	3	3	90	106.42	106.25	60.941	0.477	0.008	3360	3346	3380
379	U1532	B	3	3	100	106.52	106.34	59.63	0.472	0.008	3361	3346	3380
379	U1532	B	3	3	110	106.62	106.44	60.133	0.474	0.008	3361	3346	3381
379	U1532	B	3	3	120	106.72	106.53	59.514	0.465	0.008	3362	3347	3382
379	U1532	B	3	3	130	106.82	106.63	58.38	0.754	0.013	3362	3347	3383
379	U1532	B	3	4	10	107.08	106.88	58.599	1.127	0.019	3363	3348	3385
379	U1532	B	3	4	20	107.18	106.97	59.801	0.472	0.008	3364	3348	3386
379	U1532	B	3	4	30	107.28	107.07	60.608	0.475	0.008	3364	3348	3387
379	U1532	B	3	4	40	107.38	107.16	57.645	0.465	0.008	3365	3349	3388
379	U1532	B	3	4	50	107.48	107.26	58.728	0.469	0.008	3366	3349	3389
379	U1532	B	3	4	60	107.58	107.36	62.665	0.482	0.008	3366	3349	3390
379	U1532	B	3	4	70	107.68	107.45	67.439	0.499	0.007	3367	3350	3390
379	U1532	B	3	4	80	107.78	107.55	68.384	0.502	0.007	3367	3350	3391
379	U1532	B	3	4	90	107.88	107.64	70.094	0.508	0.007	3368	3350	3392
379	U1532	B	3	4	100	107.98	107.74	69.347	0.505	0.007	3368	3351	3393
379	U1532	B	3	4	110	108.08	107.83	67.413	0.499	0.007	3369	3351	3394
379	U1532	B	3	4	120	108.18	107.93	64.324	0.482	0.007	3370	3351	3395
379	U1532	B	3	4	130	108.28	108.02	65.631	0.773	0.012	3370	3352	3396
379	U1532	B	3	5	10	108.56	108.29	65.561	1.246	0.019	3372	3353	3399
379	U1532	B	3	5	20	108.66	108.39	66.371	0.494	0.007	3372	3353	3400
379	U1532	B	3	5	30	108.76	108.48	68.205	0.501	0.007	3373	3353	3400
379	U1532	B	3	5	40	108.86	108.58	67.448	0.499	0.007	3374	3354	3401
379	U1532	B	3	5	50	108.96	108.67	68.685	0.503	0.007	3374	3354	3402
379	U1532	B	3	5	60	109.06	108.77	70.015	0.507	0.007	3375	3354	3403
379	U1532	B	3	5	70	109.16	108.86	69.895	0.507	0.007	3375	3355	3404
379	U1532	B	3	5	80	109.26	108.96	69.674	0.507	0.007	3376	3355	3405
379	U1532	B	3	5	90	109.36	109.06	69.057	0.505	0.007	3376	3355	3406
379	U1532	B	3	5	100	109.46	109.15	70.293	0.508	0.007	3377	3356	3407
379	U1532	B	3	5	110	109.56	109.25	69.487	0.506	0.007	3378	3356	3408
379	U1532	B	3	5	120	109.66	109.34	65.686	0.773	0.012	3378	3357	3409
379	U1532	B	3	6	10	110.03	109.69	66.317	1.259	0.019	3380	3358	3412
379	U1532	B	3	6	20	110.13	109.79	67.518	0.498	0.007	3381	3358	3413
379	U1532	B	3	6	30	110.23	109.89	69.751	0.506	0.007	3382	3359	3414
379	U1532	B	3	6	40	110.33	109.98	68.895	0.503	0.007	3382	3359	3415
379	U1532	B	3	6	50	110.43	110.08	69.285	0.505	0.007	3383	3359	3416
379	U1532	B	3	6	60	110.53	110.17	71.312	0.511	0.007	3383	3360	3417
379	U1532	B	3	6	70	110.63	110.27	72.155	0.514	0.007	3384	3360	3417
379	U1532	B	3	6	80	110.73	110.36	71.084	0.511	0.007	3384	3360	3418
379	U1532	B	3	6	90	110.83	110.46	71.364	0.512	0.007	3385	3361	3419
379	U1532	B	3	6	100	110.93	110.55	72.483	0.516	0.007	3386	3361	3420
379	U1532	B	3	6	110	111.03	110.65	74.553	0.522	0.007	3386	3362	3421
379	U1532	B	3	6	120	111.13	110.74	72.714	0.51	0.007	3387	3362	3422
379	U1532	B	3	6	130	111.23	110.84	70.949	0.821	0.012	3387	3362	3423
379	U1532	B	3	7	10	111.5	111.1	72.781	1.37	0.019	3389	3363	3425
379	U1532	B	3	7	20	111.6	111.19	74.118	0.52	0.007	3390	3364	3426
379	U1532	B	3	7	30	111.7	111.29	73.905	0.519	0.007	3390	3364	3427
379	U1532	B	3	7	40	111.8	111.38	70.855	0.51	0.007	3391	3364	3428
379	U1532	B	3	7	50	111.9	111.48	71.141	0.511	0.007	3391	3365	3429
379	U1532	B	3	7	60	112	111.58	71.525	0.512	0.007	3392	3365	3430
379	U1532	B	3	7	70	112.1	111.67	70.132	0.83	0.012	3392	3365	3431
379	U1532	B	4	1	20	112.3	112.29	60.095	0.473	0.008	3394	3366	3432
379	U1532	B	4	1	30	112.4	112.38	64.775	0.489	0.008	3394	3367	3433
379	U1532	B	4	1	40	112.5	112.47	63.711	0.486	0.008	3395	3367	3434
379	U1532	B	4	1	50	112.6	112.57	65.415	0.492	0.008	3395	3367	3435
379	U1532	B	4	1	60	112.7	112.66	68.089	0.501	0.007	3396	3368	3436
379	U1532	B	4	1	70	112.8	112.75	69.752	0.506	0.007	3396	3368	3437
379	U1532	B	4	1	80	112.9	112.85	69.244	0.505	0.007	3397	3368	3438
379	U1532	B	4	1	90	113	112.94	65.504	0.493	0.008	3398	3369	3438
379	U1532	B	4	1	100	113.1	113.04	63.777	0.487	0.008	3398	3369	3439
379	U1532	B	4	1	110	113.2	113.13	65.943	0.494	0.007	3399	3369	3440
379	U1532	B	4	1	120	113.3	113.22	64.464	0.483	0.007	3399	3370	3441
379	U1532	B	4	1	130	113.4	113.32	64.815	0.765	0.012	3400	3370	3442
379	U1532	B	4	2	10	113.67	113.57	63.98	1.219	0.019	3401	3371	3443
379	U1532	B	4	2	20	113.77	113.66	65.648	0.492	0.007	3402	3371	3444
379	U1532	B	4	2	30	113.87	113.76	67.481	0.498	0.007	3402	3372	3445
379	U1532	B	4	2	40	113.97	113.85	67.601	0.499	0.007	3403	3372	3446
379	U1532	B	4	2	50	114.07	113.94	69.165	0.504	0.007	3403	3372	3447
379	U1532	B	4	2	60	114.17	114.04	71.785	0.513	0.007	3404	3373	3447
379	U1532	B	4	2	70	114.27	114.13	72.189	0.514	0.007	3405	3373	3448
379	U1532	B	4	2	80	114.37	114.22	71.784	0.513	0.007	3405	3374	3449
379	U1532	B	4	2	90	114.47	114.32	71.224	0.512	0.007	3406	3374	3450
379	U1532	B	4	2	100	114.57	114.41	73.167	0.518	0.007	3406	3374	3451
379	U1532	B	4	2	110	114.67	114.5	73.743	0.52	0.007	3407	3375	3452
379	U1532	B	4	2	120	114.77	114.6	70.724	0.504	0.007	3407	3375	3452
379	U1532	B	4	2	130	114.87	114.69	69.786	0.87	0.012	3408	3375	3453
379	U1532	B	4	3	10	115.13	114.94	67.32	1.277	0.019	3410	3376	3455
379	U1532	B	4	3	20	115.23	115.03	68.348	0.501	0.007	3410	3377	3456
379	U1532	B	4	3	30	115.33	115.12	68.465	0.501	0.007	3411	3377	3457
379	U1532	B	4	3	40	115.43	115.22	65.395	0.492	0.008	3411	3378	3458
379	U1532	B	4	3	50	115.53	115.31	66.038	0.494	0.007	3412	3378	3458
379	U1532	B	4	3	60	115.63	115.4	69.565	0.506	0.007	3413	3378	3459
379	U1532	B	4	3	70	115.73	115.5	68.829	0.503	0.007	3413	3379	3460
379	U1532	B	4	3	80	115.83	115.59	66.841	0.497	0.007	3414	3379	3461
379	U1532	B	4	3	90	115.93	115.68	68.694	0.503	0.007	3414	3379	3461
379	U1532	B	4	3	100	116.03	115.78	69.797	0.507	0.007	3415	3380	3462
379	U1532	B	4	3	110	116.13	115.87	69.583	0.506	0.007	3415	3380	3463
379	U1532	B	4	3	120	116.23	115.97	69.218	0.499	0.007	3416	3381	3464
379	U1532	B	4	3	130	116.33	116.06	67.022	0.785	0.012	3417	3381	3464
379	U1532	B	4	4	10	116.6	116.31	66.994	1.271	0.019	3418	3382	3467
379	U1532	B	4	4	20	116.7	116.41	67.455	0.498	0.007	3419	3383	3467
379	U1532	B	4	4	30	116.8	116.5	69.295	0.504	0.007	3419	3383	3468
379	U1532	B	4	4	40	116.9	116.59	66.588	0.496	0.007	3420	3383	3469
379	U1532	B	4	4	50	117	116.69	66.888	0.497	0.007	3421	3384	3469
379	U1532	B	4	4	60	117.1	116.78	68.179	0.501	0.007	3421	3384	3470
379	U1532	B	4	4	70	117.2	116.87	68.485	0.502	0.007	3422	3384	3471
379	U1532	B	4	4	80	117.3	116.97	68.921	0.504	0.007	3422	3385	3472
379	U1532	B	4	4	90	117.4	117.06	67.841	0.5	0.007	3423	3385	3472
379	U1532	B	4	4	100	117.5	117.15	70.497	0.509	0.007	3424	3386	3473
379	U1532	B	4	4	110	117.6	117.25	71.83	0.513	0.007	3424	3386	3474
379	U1532	B	4	4	120	117.7	117.34	70.911	0.505	0.007	3425	3386	3474
379	U1532	B	4	4	130	117.8	117.44	68.783	0.802	0.012	3425	3387	3475
379	U1532	B	4	5	10	118.07	117.69	67.526	1.28	0.019	3426	3388	3476
379	U1532	B	4	5	20	118.17	117.78	68.365	0.501	0.007	3427	3388	3477
379	U1532	B	4	5	30	118.27	117.88	70.378	0.508	0.007	3428	3388	3478
379	U1532	B	4	5	40	118.37	117.97	66.878	0.497	0.007	3428	3389	3478
379	U1532	B	4	5	50	118.47	118.06	66.671	0.496	0.007	3429	3389	3479
379	U1532	B	4	5	60	118.57	118.16	69.765	0.506	0.007	3429	3389	3480
379	U1532	B	4	5	70	118.67	118.25	68.659	0.503	0.007	3430	3390	3480
379	U1532	B	4	5	80	118.77	118.34	69.317	0.505	0.007	3430	3390	3481
379	U1532	B	4	5	90	118.87	118.44	69.471	0.506	0.007	3431	3391	3482
379	U1532	B	4	5	100	118.97	118.53	70.087	0.508	0.007	3432	3391	3482
379	U1532	B	4	5	110	119.07	118.62	69.083	0.504	0.007	3432	3391	3483
379	U1532	B	4	5	120	119.17	118.72	66.869	0.784	0.012	3433	3392	3483
379	U1532	B	4	6	10	119.54	119.06	64.132	1.222	0.019	3435	3394	3486
379	U1532	B	4	6	20	119.64	119.16	66.551	0.495	0.007	3436	3394	3486
379	U1532	B	4	6	30	119.74	119.25	68.338	0.501	0.007	3436	3394	3487
379	U1532	B	4	6	40	119.84	119.34	65.425	0.492	0.008	3437	3395	3488
379	U1532	B	4	6	50	119.94	119.44	66.365	0.495	0.007	3437	3395	3488
379	U1532	B	4	6	60	120.04	119.53	69.532	0.506	0.007	3438	3395	3489
379	U1532	B	4	6	70	120.14	119.62	70.092	0.507	0.007	3439	3396	3489
379	U1532	B	4	6	80	120.24	119.72	68.017	0.501	0.007	3439	3396	3490
379	U1532	B	4	6	90	120.34	119.81	67.927	0.501	0.007	3440	3397	3491
379	U1532	B	4	6	100	120.44	119.91	70.537	0.509	0.007	3440	3397	3491
379	U1532	B	4	6	110	120.54	120	69.217	0.505	0.007	3441	3398	3492
379	U1532	B	4	6	120	120.64	120.09	66.724	0.491	0.007	3441	3398	3492
379	U1532	B	4	6	130	120.74	120.19	63.822	0.809	0.013	3442	3398	3493
379	U1532	B	4	7	10	121	120.43	67.864	1.286	0.019	3444	3400	3495
379	U1532	B	4	7	20	121.1	120.52	68.778	0.503	0.007	3444	3400	3495
379	U1532	B	4	7	30	121.2	120.62	69.445	0.505	0.007	3445	3400	3496
379	U1532	B	4	7	40	121.3	120.71	66.248	0.495	0.007	3446	3401	3496
379	U1532	B	4	7	50	121.4	120.81	67.818	0.5	0.007	3446	3401	3497
379	U1532	B	4	7	60	121.5	120.9	68.992	0.504	0.007	3447	3402	3497
379	U1532	B	4	7	70	121.6	120.99	66.585	0.786	0.012	3447	3402	3498
379	U1532	B	5	1	20	121.8	121.79	61.741	0.479	0.008	3448	3403	3499
379	U1532	B	5	1	30	121.9	121.88	69.201	0.504	0.007	3449	3403	3499
379	U1532	B	5	1	40	122	121.97	69.721	0.506	0.007	3450	3404	3500
379	U1532	B	5	1	50	122.1	122.07	70.358	0.508	0.007	3450	3404	3500
379	U1532	B	5	1	60	122.2	122.16	72.042	0.514	0.007	3451	3405	3501
379	U1532	B	5	1	70	122.3	122.25	71.272	0.511	0.007	3451	3405	3501
379	U1532	B	5	1	80	122.4	122.35	71.574	0.513	0.007	3452	3406	3502
379	U1532	B	5	1	90	122.5	122.44	70.087	0.508	0.007	3453	3406	3502
379	U1532	B	5	1	100	122.6	122.53	70.61	0.509	0.007	3453	3407	3503
379	U1532	B	5	1	110	122.7	122.63	71.903	0.514	0.007	3454	3407	3504
379	U1532	B	5	1	120	122.8	122.72	70.154	0.502	0.007	3454	3407	3504
379	U1532	B	5	1	130	122.9	122.81	69.551	0.809	0.012	3455	3408	3505
379	U1532	B	5	2	10	123.16	123.06	71.371	1.346	0.019	3456	3409	3505
379	U1532	B	5	2	20	123.26	123.15	71.941	0.513	0.007	3457	3409	3506
379	U1532	B	5	2	30	123.36	123.24	71.981	0.513	0.007	3457	3410	3506
379	U1532	B	5	2	40	123.46	123.34	67.338	0.498	0.007	3458	3410	3507
379	U1532	B	5	2	50	123.56	123.43	66.005	0.494	0.007	3458	3411	3507
379	U1532	B	5	2	60	123.66	123.52	62.612	0.482	0.008	3459	3411	3508
379	U1532	B	5	2	70	123.76	123.62	47.139	0.425	0.009	3460	3412	3508
379	U1532	B	5	2	80	123.86	123.71	37.077	0.385	0.01	3460	3412	3509
379	U1532	B	5	2	90	123.96	123.81	36.491	0.382	0.01	3461	3412	3509
379	U1532	B	5	2	100	124.06	123.9	39.777	0.396	0.01	3461	3413	3510
379	U1532	B	5	2	110	124.16	123.99	44.977	0.417	0.009	3462	3413	3510
379	U1532	B	5	2	120	124.26	124.08	49.148	0.427	0.009	3462	3414	3511
379	U1532	B	5	2	130	124.36	124.18	56.808	0.691	0.012	3463	3414	3511
379	U1532	B	5	3	10	124.63	124.43	62.331	1.191	0.019	3465	3416	3513
379	U1532	B	5	3	20	124.73	124.52	62.718	0.482	0.008	3465	3416	3513
379	U1532	B	5	3	30	124.83	124.62	62.981	0.483	0.008	3466	3417	3514
379	U1532	B	5	3	40	124.93	124.71	60.478	0.475	0.008	3467	3417	3514
379	U1532	B	5	3	50	125.03	124.8	62.398	0.481	0.008	3467	3418	3515
379	U1532	B	5	3	60	125.13	124.9	66.955	0.497	0.007	3468	3418	3515
379	U1532	B	5	3	70	125.23	124.99	68.935	0.504	0.007	3468	3419	3515
379	U1532	B	5	3	80	125.33	125.08	70.544	0.509	0.007	3469	3419	3516
379	U1532	B	5	3	90	125.43	125.18	70.871	0.51	0.007	3470	3420	3516
379	U1532	B	5	3	100	125.53	125.27	73.86	0.52	0.007	3470	3420	3517
379	U1532	B	5	3	110	125.63	125.36	73.827	0.52	0.007	3471	3421	3517
379	U1532	B	5	3	120	125.73	125.46	72.811	0.511	0.007	3471	3421	3518
379	U1532	B	5	3	130	125.83	125.55	71.928	0.83	0.012	3472	3422	3518
379	U1532	B	5	4	10	126.09	125.79	73.188	1.377	0.019	3473	3423	3519
379	U1532	B	5	4	20	126.19	125.89	74.325	0.521	0.007	3474	3423	3519
379	U1532	B	5	4	30	126.29	125.98	74.801	0.522	0.007	3474	3424	3520
379	U1532	B	5	4	40	126.39	126.08	71.208	0.511	0.007	3475	3424	3520
379	U1532	B	5	4	50	126.49	126.17	70.851	0.51	0.007	3475	3425	3521
379	U1532	B	5	4	60	126.59	126.26	74.005	0.52	0.007	3476	3425	3521
379	U1532	B	5	4	70	126.69	126.36	74.899	0.523	0.007	3477	3426	3522
379	U1532	B	5	4	80	126.79	126.45	74.304	0.522	0.007	3477	3426	3522
379	U1532	B	5	4	90	126.89	126.54	74.987	0.524	0.007	3478	3427	3523
379	U1532	B	5	4	100	126.99	126.64	75.76	0.526	0.007	3478	3427	3523
379	U1532	B	5	4	110	127.09	126.73	75.92	0.527	0.007	3479	3428	3523
379	U1532	B	5	4	120	127.19	126.82	71.821	0.508	0.007	3480	3428	3524
379	U1532	B	5	4	130	127.29	126.92	70.466	0.817	0.012	3480	3429	3524
379	U1532	B	5	5	10	127.56	127.17	69.669	1.317	0.019	3482	3431	3526
379	U1532	B	5	5	20	127.66	127.26	71.221	0.511	0.007	3483	3431	3526
379	U1532	B	5	5	30	127.76	127.35	73.951	0.519	0.007	3483	3432	3526
379	U1532	B	5	5	40	127.86	127.45	72.135	0.514	0.007	3484	3432	3527
379	U1532	B	5	5	50	127.96	127.54	72.678	0.516	0.007	3484	3433	3527
379	U1532	B	5	5	60	128.06	127.64	74.052	0.52	0.007	3485	3433	3528
379	U1532	B	5	5	70	128.16	127.73	73.939	0.52	0.007	3486	3434	3528
379	U1532	B	5	5	80	128.26	127.82	74.024	0.521	0.007	3486	3435	3529
379	U1532	B	5	5	90	128.36	127.92	71.717	0.513	0.007	3487	3435	3529
379	U1532	B	5	5	100	128.46	128.01	70.927	0.51	0.007	3487	3436	3529
379	U1532	B	5	5	110	128.56	128.1	70.367	0.509	0.007	3488	3436	3530
379	U1532	B	5	5	120	128.66	128.19	66.974	0.842	0.013	3489	3437	3530
379	U1532	B	5	6	10	129.02	128.53	69.357	1.311	0.019	3491	3439	3532
379	U1532	B	5	6	20	129.12	128.62	71.861	0.513	0.007	3492	3440	3532
379	U1532	B	5	6	30	129.22	128.72	71.895	0.513	0.007	3492	3441	3533
379	U1532	B	5	6	40	129.32	128.81	71.165	0.511	0.007	3493	3441	3533
379	U1532	B	5	6	50	129.42	128.91	72.021	0.514	0.007	3493	3442	3533
379	U1532	B	5	6	60	129.52	129	74.645	0.522	0.007	3494	3442	3534
379	U1532	B	5	6	70	129.62	129.09	74.382	0.521	0.007	3495	3443	3534
379	U1532	B	5	6	80	129.72	129.19	74.647	0.523	0.007	3495	3444	3535
379	U1532	B	5	6	90	129.82	129.28	76.087	0.527	0.007	3496	3444	3535
379	U1532	B	5	6	100	129.92	129.37	76.29	0.528	0.007	3496	3445	3536
379	U1532	B	5	6	110	130.02	129.47	76.663	0.529	0.007	3497	3446	3536
379	U1532	B	5	6	120	130.12	129.56	76.394	0.522	0.007	3498	3446	3536
379	U1532	B	5	6	130	130.22	129.65	74.07	0.914	0.012	3498	3447	3537
379	U1532	B	5	7	10	130.48	129.89	75.099	1.41	0.019	3499	3448	3538
379	U1532	B	5	7	20	130.58	129.99	75.548	0.524	0.007	3500	3449	3538
379	U1532	B	5	7	30	130.68	130.08	76.551	0.528	0.007	3501	3449	3538
379	U1532	B	5	7	40	130.78	130.18	75.078	0.523	0.007	3501	3450	3539
379	U1532	B	5	7	50	130.88	130.27	71.871	0.513	0.007	3502	3451	3539
379	U1532	B	5	7	60	130.98	130.36	73.409	0.518	0.007	3502	3451	3540
379	U1532	B	5	7	70	131.08	130.46	71.531	0.861	0.012	3503	3452	3540
379	U1532	B	6	1	10	131.2	131.19	68.669	1.3	0.019	3504	3454	3541
379	U1532	B	6	1	20	131.3	131.29	72.635	0.515	0.007	3505	3454	3541
379	U1532	B	6	1	30	131.4	131.38	71.651	0.512	0.007	3505	3455	3541
379	U1532	B	6	1	40	131.5	131.47	68.271	0.501	0.007	3506	3456	3542
379	U1532	B	6	1	50	131.6	131.57	70.105	0.507	0.007	3507	3456	3542
379	U1532	B	6	1	60	131.7	131.66	72.875	0.517	0.007	3507	3457	3543
379	U1532	B	6	1	70	131.8	131.76	72.509	0.515	0.007	3508	3458	3543
379	U1532	B	6	1	80	131.9	131.85	70.651	0.51	0.007	3508	3459	3543
379	U1532	B	6	1	90	132	131.94	71.787	0.513	0.007	3509	3459	3544
379	U1532	B	6	1	100	132.1	132.04	72.49	0.516	0.007	3510	3460	3544
379	U1532	B	6	1	110	132.2	132.13	74.22	0.521	0.007	3510	3461	3545
379	U1532	B	6	1	120	132.3	132.22	72.601	0.51	0.007	3511	3462	3545
379	U1532	B	6	1	130	132.4	132.32	73.308	0.906	0.012	3511	3462	3545
379	U1532	B	6	2	10	132.66	132.56	74.464	1.399	0.019	3513	3464	3546
379	U1532	B	6	2	20	132.76	132.66	74.588	0.521	0.007	3513	3465	3547
379	U1532	B	6	2	30	132.86	132.75	74.118	0.52	0.007	3514	3465	3547
379	U1532	B	6	2	40	132.96	132.84	72.465	0.515	0.007	3514	3466	3547
379	U1532	B	6	2	50	133.06	132.94	73.071	0.517	0.007	3515	3467	3548
379	U1532	B	6	2	60	133.16	133.03	74.805	0.523	0.007	3516	3468	3548
379	U1532	B	6	2	70	133.26	133.12	73.965	0.52	0.007	3516	3468	3549
379	U1532	B	6	2	80	133.36	133.22	72.707	0.516	0.007	3517	3469	3549
379	U1532	B	6	2	90	133.46	133.31	72.167	0.515	0.007	3517	3470	3549
379	U1532	B	6	2	100	133.56	133.41	73.823	0.52	0.007	3518	3471	3550
379	U1532	B	6	2	110	133.66	133.5	75.527	0.525	0.007	3519	3471	3550
379	U1532	B	6	2	120	133.76	133.59	74.351	0.516	0.007	3519	3472	3550
379	U1532	B	6	2	130	133.86	133.69	72.013	0.893	0.012	3520	3473	3551
379	U1532	B	6	3	10	134.12	133.93	42.012	0.845	0.02	3522	3475	3552
379	U1532	B	6	3	20	134.22	134.02	47.675	0.427	0.009	3522	3476	3552
379	U1532	B	6	3	30	134.32	134.12	47.005	0.424	0.009	3523	3477	3553
379	U1532	B	6	3	40	134.42	134.21	50.295	0.438	0.009	3523	3478	3553
379	U1532	B	6	3	50	134.52	134.3	63.045	0.484	0.008	3524	3479	3554
379	U1532	B	6	3	60	134.62	134.4	70.301	0.508	0.007	3525	3480	3554
379	U1532	B	6	3	70	134.72	134.49	70.299	0.508	0.007	3525	3480	3554
379	U1532	B	6	3	80	134.82	134.59	70.661	0.51	0.007	3526	3481	3555
379	U1532	B	6	3	90	134.92	134.68	71.517	0.513	0.007	3526	3482	3555
379	U1532	B	6	3	100	135.02	134.77	73.103	0.518	0.007	3527	3483	3555
379	U1532	B	6	3	110	135.12	134.87	74.29	0.521	0.007	3528	3484	3556
379	U1532	B	6	3	120	135.22	134.96	74.794	0.517	0.007	3528	3485	3556
379	U1532	B	6	3	130	135.32	135.05	75.26	0.861	0.011	3529	3486	3557
379	U1532	B	6	4	10	135.59	135.31	76.174	1.428	0.019	3530	3487	3557
379	U1532	B	6	4	20	135.69	135.4	76.808	0.528	0.007	3531	3488	3558
379	U1532	B	6	4	30	135.79	135.49	79.281	0.536	0.007	3531	3489	3558
379	U1532	B	6	4	40	135.89	135.59	75.258	0.524	0.007	3532	3490	3558
379	U1532	B	6	4	50	135.99	135.68	76.541	0.528	0.007	3532	3491	3559
379	U1532	B	6	4	60	136.09	135.78	77.789	0.532	0.007	3533	3492	3559
379	U1532	B	6	4	70	136.19	135.87	78.725	0.535	0.007	3534	3493	3560
379	U1532	B	6	4	80	136.29	135.96	76.994	0.53	0.007	3534	3493	3560
379	U1532	B	6	4	90	136.39	136.06	76.681	0.529	0.007	3535	3494	3560
379	U1532	B	6	4	100	136.49	136.15	78.35	0.534	0.007	3535	3495	3561
379	U1532	B	6	4	110	136.59	136.24	77.587	0.532	0.007	3536	3496	3561
379	U1532	B	6	4	120	136.69	136.34	76.394	0.522	0.007	3537	3497	3561
379	U1532	B	6	4	130	136.79	136.43	75.78	0.866	0.011	3537	3498	3562
379	U1532	B	6	5	10	137.07	136.69	76.52	1.434	0.019	3539	3501	3563
379	U1532	B	6	5	20	137.17	136.79	78.341	0.533	0.007	3540	3501	3563
379	U1532	B	6	5	30	137.27	136.88	77.978	0.532	0.007	3540	3502	3564
379	U1532	B	6	5	40	137.37	136.97	76.271	0.527	0.007	3541	3503	3564
379	U1532	B	6	5	50	137.47	137.07	75.765	0.526	0.007	3541	3504	3564
379	U1532	B	6	5	60	137.57	137.16	78.299	0.534	0.007	3542	3505	3565
379	U1532	B	6	5	70	137.67	137.26	79.159	0.536	0.007	3543	3506	3565
379	U1532	B	6	5	80	137.77	137.35	79.154	0.537	0.007	3543	3507	3565
379	U1532	B	6	5	90	137.87	137.44	77.597	0.532	0.007	3544	3508	3566
379	U1532	B	6	5	100	137.97	137.54	79.513	0.538	0.007	3544	3509	3566
379	U1532	B	6	5	110	138.07	137.63	78.893	0.536	0.007	3545	3510	3567
379	U1532	B	6	5	120	138.17	137.72	75.801	0.932	0.012	3546	3511	3567
379	U1532	B	6	6	10	138.54	138.07	77.409	1.449	0.019	3548	3514	3568
379	U1532	B	6	6	20	138.64	138.16	77.895	0.532	0.007	3549	3515	3569
379	U1532	B	6	6	30	138.74	138.26	80.265	0.539	0.007	3549	3516	3569
379	U1532	B	6	6	40	138.84	138.35	77.348	0.531	0.007	3550	3517	3569
379	U1532	B	6	6	50	138.94	138.44	78.955	0.536	0.007	3551	3518	3570
379	U1532	B	6	6	60	139.04	138.54	79.982	0.539	0.007	3551	3519	3570
379	U1532	B	6	6	70	139.14	138.63	79.265	0.537	0.007	3552	3520	3571
379	U1532	B	6	6	80	139.24	138.73	79.697	0.539	0.007	3552	3521	3571
379	U1532	B	6	6	90	139.34	138.82	80.004	0.539	0.007	3553	3522	3571
379	U1532	B	6	6	100	139.44	138.91	82.283	0.546	0.007	3554	3523	3572
379	U1532	B	6	6	110	139.54	139.01	81.22	0.543	0.007	3554	3524	3572
379	U1532	B	6	6	120	139.64	139.1	79.594	0.532	0.007	3555	3525	3572
379	U1532	B	6	6	130	139.74	139.19	79.813	0.903	0.011	3555	3526	3573
379	U1532	B	6	7	10	140.01	139.45	79.841	1.491	0.019	3557	3529	3574
379	U1532	B	6	7	20	140.11	139.54	79.685	0.537	0.007	3558	3530	3574
379	U1532	B	6	7	30	140.21	139.63	80.981	0.541	0.007	3558	3531	3575
379	U1532	B	6	7	40	140.31	139.73	77.298	0.531	0.007	3559	3532	3575
379	U1532	B	6	7	50	140.41	139.82	78.635	0.535	0.007	3560	3533	3575
379	U1532	B	6	7	60	140.51	139.92	79.879	0.539	0.007	3560	3533	3576
379	U1532	B	6	7	70	140.61	140.01	76.811	0.945	0.012	3561	3534	3576
379	U1532	B	7	1	10	140.7	140.69	71.812	1.353	0.019	3561	3535	3576
379	U1532	B	7	1	20	140.8	140.78	75.208	0.523	0.007	3562	3536	3577
379	U1532	B	7	1	30	140.9	140.87	75.731	0.525	0.007	3563	3537	3577
379	U1532	B	7	1	40	141	140.97	74.225	0.521	0.007	3563	3538	3577
379	U1532	B	7	1	50	141.1	141.06	73.535	0.519	0.007	3564	3539	3578
379	U1532	B	7	1	60	141.2	141.15	77.619	0.532	0.007	3564	3540	3578
379	U1532	B	7	1	70	141.3	141.24	77.002	0.53	0.007	3565	3541	3578
379	U1532	B	7	1	80	141.4	141.33	73.777	0.52	0.007	3566	3542	3579
379	U1532	B	7	1	90	141.5	141.42	75.713	0.526	0.007	3566	3543	3579
379	U1532	B	7	1	100	141.6	141.51	78.38	0.534	0.007	3567	3544	3579
379	U1532	B	7	1	110	141.7	141.6	78.34	0.534	0.007	3567	3545	3580
379	U1532	B	7	1	120	141.8	141.69	75.658	0.52	0.007	3568	3546	3580
379	U1532	B	7	1	130	141.9	141.78	75.233	0.926	0.012	3569	3547	3581
379	U1532	B	7	2	10	142.16	142.02	75.566	1.418	0.019	3570	3550	3581
379	U1532	B	7	2	20	142.26	142.11	75.518	0.524	0.007	3570	3551	3582
379	U1532	B	7	2	30	142.36	142.2	77.951	0.532	0.007	3571	3552	3582
379	U1532	B	7	2	40	142.46	142.3	74.171	0.521	0.007	3572	3553	3582
379	U1532	B	7	2	50	142.56	142.39	75.125	0.524	0.007	3572	3554	3583
379	U1532	B	7	2	60	142.66	142.48	75.345	0.524	0.007	3573	3555	3583
379	U1532	B	7	2	70	142.76	142.57	78.409	0.534	0.007	3573	3556	3583
379	U1532	B	7	2	80	142.86	142.66	74.229	0.521	0.007	3574	3557	3584
379	U1532	B	7	2	90	142.96	142.75	74.931	0.524	0.007	3575	3558	3584
379	U1532	B	7	2	100	143.06	142.84	76.133	0.527	0.007	3575	3559	3584
379	U1532	B	7	2	110	143.16	142.93	75.207	0.524	0.007	3576	3560	3585
379	U1532	B	7	2	120	143.26	143.03	73.914	0.514	0.007	3576	3561	3585
379	U1532	B	7	2	130	143.36	143.12	73.597	0.846	0.011	3577	3562	3585
379	U1532	B	7	3	10	143.62	143.35	74.396	1.398	0.019	3579	3565	3586
379	U1532	B	7	3	20	143.72	143.44	71.745	0.512	0.007	3580	3566	3587
379	U1532	B	7	3	30	143.82	143.54	74.331	0.521	0.007	3580	3567	3587
379	U1532	B	7	3	40	143.92	143.63	72.551	0.515	0.007	3581	3568	3587
379	U1532	B	7	3	50	144.02	143.72	73.238	0.518	0.007	3581	3569	3588
379	U1532	B	7	3	60	144.12	143.81	74.825	0.523	0.007	3582	3570	3588
379	U1532	B	7	3	70	144.22	143.9	75.469	0.525	0.007	3583	3571	3588
379	U1532	B	7	3	80	144.32	143.99	75.647	0.526	0.007	3583	3573	3589
379	U1532	B	7	3	90	144.42	144.08	74.804	0.523	0.007	3584	3574	3589
379	U1532	B	7	3	100	144.52	144.17	74.273	0.521	0.007	3584	3575	3590
379	U1532	B	7	3	110	144.62	144.26	74.69	0.523	0.007	3585	3576	3590
379	U1532	B	7	3	120	144.72	144.36	72.208	0.509	0.007	3586	3577	3590
379	U1532	B	7	3	130	144.82	144.45	70.361	0.503	0.007	3586	3578	3591
379	U1532	B	7	3	140	144.92	144.54	65.504	1.362	0.021	3587	3579	3591
379	U1532	B	7	4	10	145.13	144.73	70.702	1.334	0.019	3588	3581	3592
379	U1532	B	7	4	20	145.23	144.82	72.645	0.515	0.007	3589	3582	3592
379	U1532	B	7	4	30	145.33	144.91	74.641	0.522	0.007	3589	3583	3592
379	U1532	B	7	4	40	145.43	145	72.371	0.515	0.007	3590	3585	3593
379	U1532	B	7	4	50	145.53	145.09	69.701	0.506	0.007	3590	3586	3593
379	U1532	B	7	4	60	145.63	145.19	67.502	0.499	0.007	3591	3587	3593
379	U1532	B	7	4	70	145.73	145.28	49.709	0.435	0.009	3592	3588	3594
379	U1532	B	7	4	80	145.83	145.37	36.411	0.382	0.01	3592	3589	3594
379	U1532	B	7	4	90	145.93	145.46	33.894	0.371	0.011	3593	3590	3594
379	U1532	B	7	4	100	146.03	145.55	32.663	0.365	0.011	3593	3591	3595
379	U1532	B	7	4	110	146.13	145.64	30.447	0.354	0.012	3594	3592	3595
379	U1532	B	7	4	120	146.23	145.73	27.941	0.334	0.012	3595	3593	3595
379	U1532	B	7	4	130	146.33	145.82	28.295	0.423	0.015	3595	3595	3596
379	U1532	B	7	5	10	146.62	146.09	42.392	0.851	0.02	3597	3596	3598
379	U1532	B	7	5	20	146.72	146.18	49.598	0.434	0.009	3597	3597	3599
379	U1532	B	7	5	30	146.82	146.27	59.451	0.471	0.008	3598	3597	3600
379	U1532	B	7	5	40	146.92	146.36	58.455	0.468	0.008	3599	3597	3601
379	U1532	B	7	5	50	147.02	146.45	61.428	0.478	0.008	3599	3598	3602
379	U1532	B	7	5	60	147.12	146.54	62.915	0.483	0.008	3600	3598	3603
379	U1532	B	7	5	70	147.22	146.63	64.179	0.488	0.008	3600	3598	3603
379	U1532	B	7	5	80	147.32	146.73	63.054	0.484	0.008	3601	3599	3604
379	U1532	B	7	5	90	147.42	146.82	62.721	0.483	0.008	3601	3599	3605
379	U1532	B	7	5	100	147.52	146.91	65.513	0.492	0.008	3602	3599	3606
379	U1532	B	7	5	110	147.62	147	65.197	0.491	0.008	3602	3599	3607
379	U1532	B	7	5	120	147.72	147.09	61.68	0.787	0.013	3603	3600	3608
379	U1532	B	7	6	10	148.08	147.42	69.243	1.309	0.019	3604	3601	3611
379	U1532	B	7	6	20	148.18	147.51	70.945	0.51	0.007	3605	3601	3612
379	U1532	B	7	6	30	148.28	147.6	71.648	0.512	0.007	3606	3601	3613
379	U1532	B	7	6	40	148.38	147.69	70.855	0.51	0.007	3606	3601	3614
379	U1532	B	7	6	50	148.48	147.78	72.128	0.514	0.007	3607	3602	3615
379	U1532	B	7	6	60	148.58	147.88	74.622	0.522	0.007	3607	3602	3616
379	U1532	B	7	6	70	148.68	147.97	73.625	0.519	0.007	3608	3602	3617
379	U1532	B	7	6	80	148.78	148.06	74.321	0.522	0.007	3608	3603	3618
379	U1532	B	7	6	90	148.88	148.15	73.491	0.519	0.007	3609	3603	3619
379	U1532	B	7	6	100	148.98	148.24	72.98	0.517	0.007	3609	3603	3620
379	U1532	B	7	6	110	149.08	148.33	73.87	0.52	0.007	3610	3604	3620
379	U1532	B	7	6	120	149.18	148.42	71.508	0.507	0.007	3610	3604	3621
379	U1532	B	7	6	130	149.28	148.51	69.232	0.865	0.012	3611	3604	3622
379	U1532	B	7	7	10	149.54	148.75	70.995	1.339	0.019	3613	3605	3625
379	U1532	B	7	7	20	149.64	148.84	72.088	0.513	0.007	3613	3605	3626
379	U1532	B	7	7	30	149.74	148.93	71.905	0.513	0.007	3614	3606	3627
379	U1532	B	7	7	40	149.84	149.02	68.888	0.503	0.007	3614	3606	3628
379	U1532	B	7	7	50	149.94	149.12	68.227	0.795	0.012	3615	3606	3629
379	U1532	B	8	1	10	150.2	150.2	62.992	1.202	0.019	3616	3607	3632
379	U1532	B	8	1	20	150.3	150.3	67.438	0.498	0.007	3617	3607	3633
379	U1532	B	8	1	30	150.4	150.4	69.068	0.503	0.007	3617	3608	3633
379	U1532	B	8	1	40	150.5	150.5	64.891	0.49	0.008	3618	3608	3634
379	U1532	B	8	1	50	150.6	150.59	64.795	0.49	0.008	3618	3608	3635
379	U1532	B	8	1	60	150.7	150.69	68.675	0.503	0.007	3619	3609	3636
379	U1532	B	8	1	70	150.8	150.79	70.135	0.508	0.007	3620	3609	3637
379	U1532	B	8	1	80	150.9	150.89	69.302	0.505	0.007	3620	3609	3638
379	U1532	B	8	1	90	151	150.99	67.087	0.498	0.007	3621	3610	3639
379	U1532	B	8	1	100	151.1	151.09	67.55	0.499	0.007	3621	3610	3640
379	U1532	B	8	1	110	151.2	151.19	67.69	0.5	0.007	3622	3610	3641
379	U1532	B	8	1	120	151.3	151.29	65.498	0.486	0.007	3622	3610	3642
379	U1532	B	8	1	130	151.4	151.38	65.771	0.829	0.013	3623	3611	3643
379	U1532	B	8	2	10	151.66	151.64	66.503	1.263	0.019	3624	3611	3644
379	U1532	B	8	2	20	151.76	151.74	68.338	0.501	0.007	3624	3612	3645
379	U1532	B	8	2	30	151.86	151.84	68.761	0.502	0.007	3625	3612	3646
379	U1532	B	8	2	40	151.96	151.94	65.681	0.493	0.008	3625	3612	3647
379	U1532	B	8	2	50	152.06	152.04	65.478	0.492	0.008	3626	3613	3648
379	U1532	B	8	2	60	152.16	152.14	67.369	0.498	0.007	3627	3613	3649
379	U1532	B	8	2	70	152.26	152.24	68.359	0.502	0.007	3627	3613	3650
379	U1532	B	8	2	80	152.36	152.33	68.327	0.502	0.007	3628	3613	3651
379	U1532	B	8	2	90	152.46	152.43	67.526	0.499	0.007	3628	3614	3652
379	U1532	B	8	2	100	152.56	152.53	70.81	0.51	0.007	3629	3614	3653
379	U1532	B	8	2	110	152.66	152.63	69.867	0.507	0.007	3629	3614	3653
379	U1532	B	8	2	120	152.76	152.73	66.644	0.49	0.007	3630	3615	3654
379	U1532	B	8	2	130	152.86	152.83	64.691	0.818	0.013	3630	3615	3655
379	U1532	B	8	3	10	153.12	153.09	66.788	1.267	0.019	3632	3616	3658
379	U1532	B	8	3	20	153.22	153.19	67.095	0.497	0.007	3632	3616	3659
379	U1532	B	8	3	30	153.32	153.28	67.888	0.5	0.007	3633	3617	3660
379	U1532	B	8	3	40	153.42	153.38	65.688	0.493	0.008	3634	3617	3661
379	U1532	B	8	3	50	153.52	153.48	65.748	0.493	0.007	3634	3617	3662
379	U1532	B	8	3	60	153.62	153.58	67.799	0.5	0.007	3635	3617	3662
379	U1532	B	8	3	70	153.72	153.68	66.875	0.497	0.007	3635	3618	3663
379	U1532	B	8	3	80	153.82	153.78	66.751	0.497	0.007	3636	3618	3664
379	U1532	B	8	3	90	153.92	153.88	67.347	0.499	0.007	3636	3618	3665
379	U1532	B	8	3	100	154.02	153.97	68.673	0.503	0.007	3637	3619	3666
379	U1532	B	8	3	110	154.12	154.07	67.427	0.499	0.007	3637	3619	3667
379	U1532	B	8	3	120	154.22	154.17	67.987	0.794	0.012	3638	3619	3668
379	U1532	B	8	4	10	154.59	154.54	71.379	1.346	0.019	3639	3620	3671
379	U1532	B	8	4	20	154.69	154.64	72.048	0.513	0.007	3640	3621	3671
379	U1532	B	8	4	30	154.79	154.74	74.138	0.52	0.007	3641	3621	3672
379	U1532	B	8	4	40	154.89	154.84	70.828	0.51	0.007	3641	3621	3673
379	U1532	B	8	4	50	154.99	154.93	70.118	0.507	0.007	3642	3622	3674
379	U1532	B	8	4	60	155.09	155.03	73.842	0.52	0.007	3642	3622	3675
379	U1532	B	8	4	70	155.19	155.13	72.412	0.515	0.007	3643	3622	3676
379	U1532	B	8	4	80	155.29	155.23	72.011	0.514	0.007	3643	3622	3677
379	U1532	B	8	4	90	155.39	155.33	71.847	0.514	0.007	3644	3623	3678
379	U1532	B	8	4	100	155.49	155.43	69.863	0.507	0.007	3644	3623	3679
379	U1532	B	8	4	110	155.59	155.53	61.95	0.48	0.008	3645	3623	3680
379	U1532	B	8	4	120	155.69	155.63	53.721	0.444	0.008	3645	3624	3680
379	U1532	B	8	4	130	155.79	155.72	48.363	0.613	0.013	3646	3624	3681
379	U1532	B	8	5	10	156.06	155.99	54.853	1.063	0.019	3648	3625	3684
379	U1532	B	8	5	20	156.16	156.09	61.885	0.479	0.008	3648	3625	3685
379	U1532	B	8	5	30	156.26	156.19	66.305	0.494	0.007	3649	3626	3686
379	U1532	B	8	5	40	156.36	156.29	65.275	0.491	0.008	3649	3626	3687
379	U1532	B	8	5	50	156.46	156.39	67.478	0.499	0.007	3650	3626	3688
379	U1532	B	8	5	60	156.56	156.49	71.519	0.512	0.007	3650	3627	3688
379	U1532	B	8	5	70	156.66	156.59	75.025	0.523	0.007	3651	3627	3689
379	U1532	B	8	5	80	156.76	156.68	76.534	0.529	0.007	3651	3627	3690
379	U1532	B	8	5	90	156.86	156.78	74.164	0.521	0.007	3652	3628	3691
379	U1532	B	8	5	100	156.96	156.88	74.393	0.522	0.007	3652	3628	3692
379	U1532	B	8	5	110	157.06	156.98	76.27	0.528	0.007	3653	3628	3693
379	U1532	B	8	5	120	157.16	157.08	75.291	0.519	0.007	3653	3628	3694
379	U1532	B	8	5	130	157.26	157.18	73.628	0.846	0.011	3654	3629	3695
379	U1532	B	8	6	10	157.53	157.44	75	1.408	0.019	3656	3630	3697
379	U1532	B	8	6	20	157.63	157.54	75.188	0.523	0.007	3656	3630	3698
379	U1532	B	8	6	30	157.73	157.64	75.295	0.524	0.007	3657	3630	3699
379	U1532	B	8	6	40	157.83	157.74	72.548	0.515	0.007	3657	3631	3700
379	U1532	B	8	6	50	157.93	157.84	74.038	0.52	0.007	3658	3631	3701
379	U1532	B	8	6	60	158.03	157.94	75.439	0.525	0.007	3658	3631	3702
379	U1532	B	8	6	70	158.13	158.04	76.472	0.528	0.007	3659	3632	3703
379	U1532	B	8	6	80	158.23	158.14	76.351	0.528	0.007	3659	3632	3703
379	U1532	B	8	6	90	158.33	158.24	74.501	0.522	0.007	3660	3632	3704
379	U1532	B	8	6	100	158.43	158.34	75.6	0.525	0.007	3660	3633	3705
379	U1532	B	8	6	110	158.53	158.43	75.983	0.871	0.011	3661	3633	3706
379	U1532	B	8	7	10	158.8	158.7	74.544	1.4	0.019	3663	3634	3709
379	U1532	B	8	7	20	158.9	158.8	74.118	0.52	0.007	3663	3634	3710
379	U1532	B	8	7	30	159	158.9	73.655	0.518	0.007	3664	3635	3710
379	U1532	B	8	7	40	159.1	159	69.424	1.313	0.019	3664	3635	3711
379	U1532	B	9	1	10	159.7	159.7	65.344	1.243	0.019	3668	3637	3717
379	U1532	B	9	1	20	159.8	159.79	66.418	0.495	0.007	3668	3637	3717
379	U1532	B	9	1	30	159.9	159.89	66.228	0.494	0.007	3669	3637	3718
379	U1532	B	9	1	40	160	159.98	62.988	0.483	0.008	3669	3638	3719
379	U1532	B	9	1	50	160.1	160.08	64.918	0.49	0.008	3670	3638	3720
379	U1532	B	9	1	60	160.2	160.17	66.912	0.497	0.007	3670	3638	3721
379	U1532	B	9	1	70	160.3	160.27	68.959	0.504	0.007	3671	3639	3722
379	U1532	B	9	1	80	160.4	160.36	69.294	0.505	0.007	3671	3639	3723
379	U1532	B	9	1	90	160.5	160.46	69.371	0.506	0.007	3672	3639	3724
379	U1532	B	9	1	100	160.6	160.56	68.713	0.503	0.007	3672	3640	3724
379	U1532	B	9	1	110	160.7	160.65	66.5	0.496	0.007	3673	3640	3725
379	U1532	B	9	1	120	160.8	160.75	64.428	0.483	0.007	3673	3640	3726
379	U1532	B	9	1	130	160.9	160.84	63.227	0.75	0.012	3674	3641	3727
379	U1532	B	9	2	10	161.16	161.09	63.418	1.21	0.019	3675	3641	3729
379	U1532	B	9	2	20	161.26	161.19	64.695	0.489	0.008	3676	3642	3730
379	U1532	B	9	2	30	161.36	161.28	67.438	0.498	0.007	3676	3642	3731
379	U1532	B	9	2	40	161.46	161.38	66.308	0.495	0.007	3677	3642	3731
379	U1532	B	9	2	50	161.56	161.47	69.691	0.506	0.007	3677	3643	3732
379	U1532	B	9	2	60	161.66	161.57	70.985	0.51	0.007	3678	3643	3733
379	U1532	B	9	2	70	161.76	161.66	70.799	0.51	0.007	3678	3643	3734
379	U1532	B	9	2	80	161.86	161.76	69.507	0.506	0.007	3679	3644	3735
379	U1532	B	9	2	90	161.96	161.85	67.337	0.499	0.007	3679	3644	3736
379	U1532	B	9	2	100	162.06	161.95	67.793	0.5	0.007	3680	3644	3737
379	U1532	B	9	2	110	162.16	162.05	67.777	0.5	0.007	3680	3645	3737
379	U1532	B	9	2	120	162.26	162.14	66.658	0.49	0.007	3681	3645	3738
379	U1532	B	9	2	130	162.36	162.24	66.466	0.775	0.012	3682	3645	3739
379	U1532	B	9	3	10	162.63	162.5	67.507	1.28	0.019	3683	3646	3742
379	U1532	B	9	3	20	162.73	162.59	68.955	0.503	0.007	3684	3646	3743
379	U1532	B	9	3	30	162.83	162.69	68.731	0.502	0.007	3684	3647	3744
379	U1532	B	9	3	40	162.93	162.78	65.975	0.494	0.007	3685	3647	3744
379	U1532	B	9	3	50	163.03	162.88	67.658	0.499	0.007	3685	3647	3745
379	U1532	B	9	3	60	163.13	162.97	67.779	0.5	0.007	3686	3648	3746
379	U1532	B	9	3	70	163.23	163.07	67.145	0.498	0.007	3686	3648	3747
379	U1532	B	9	3	80	163.33	163.16	64.567	0.489	0.008	3687	3648	3748
379	U1532	B	9	3	90	163.43	163.26	65.351	0.492	0.008	3688	3649	3749
379	U1532	B	9	3	100	163.53	163.36	66.013	0.494	0.007	3688	3649	3750
379	U1532	B	9	3	110	163.63	163.45	66.593	0.496	0.007	3689	3649	3750
379	U1532	B	9	3	120	163.73	163.55	65.988	0.488	0.007	3689	3650	3751
379	U1532	B	9	3	130	163.83	163.64	67.318	0.788	0.012	3690	3650	3752
379	U1532	B	9	4	10	164.1	163.9	66.674	1.265	0.019	3691	3651	3755
379	U1532	B	9	4	20	164.2	164	67.905	0.5	0.007	3692	3651	3756
379	U1532	B	9	4	30	164.3	164.09	67.855	0.499	0.007	3692	3652	3756
379	U1532	B	9	4	40	164.4	164.19	64.908	0.49	0.008	3693	3652	3757
379	U1532	B	9	4	50	164.5	164.28	62.235	0.481	0.008	3693	3652	3758
379	U1532	B	9	4	60	164.6	164.38	62.185	0.481	0.008	3694	3653	3759
379	U1532	B	9	4	70	164.7	164.47	61.629	0.479	0.008	3695	3653	3760
379	U1532	B	9	4	80	164.8	164.57	59.794	0.473	0.008	3695	3653	3761
379	U1532	B	9	4	90	164.9	164.66	59.117	0.471	0.008	3696	3654	3761
379	U1532	B	9	4	100	165	164.76	60.16	0.474	0.008	3696	3654	3762
379	U1532	B	9	4	110	165.1	164.86	58.43	0.468	0.008	3697	3654	3763
379	U1532	B	9	4	120	165.2	164.95	57.464	0.458	0.008	3697	3655	3764
379	U1532	B	9	4	130	165.3	165.05	55.696	0.681	0.012	3698	3655	3765
379	U1532	B	9	5	10	165.57	165.31	55.901	1.081	0.019	3699	3656	3766
379	U1532	B	9	5	20	165.67	165.4	57.848	0.465	0.008	3699	3656	3767
379	U1532	B	9	5	30	165.77	165.5	59.915	0.472	0.008	3700	3656	3768
379	U1532	B	9	5	40	165.87	165.59	61.265	0.477	0.008	3700	3657	3769
379	U1532	B	9	5	50	165.97	165.69	66.208	0.494	0.007	3701	3657	3770
379	U1532	B	9	5	60	166.07	165.78	70.232	0.508	0.007	3702	3657	3771
379	U1532	B	9	5	70	166.17	165.88	72.172	0.514	0.007	3702	3658	3772
379	U1532	B	9	5	80	166.27	165.97	69.171	0.505	0.007	3703	3658	3772
379	U1532	B	9	5	90	166.37	166.07	68.527	0.503	0.007	3703	3658	3773
379	U1532	B	9	5	100	166.47	166.17	70.627	0.509	0.007	3704	3659	3774
379	U1532	B	9	5	110	166.57	166.26	69.455	0.506	0.007	3704	3659	3775
379	U1532	B	9	5	120	166.67	166.36	68.147	0.796	0.012	3705	3659	3776
379	U1532	B	9	6	10	167.04	166.71	67.062	1.272	0.019	3707	3661	3779
379	U1532	B	9	6	20	167.14	166.81	67.845	0.499	0.007	3708	3661	3780
379	U1532	B	9	6	30	167.24	166.9	69.995	0.507	0.007	3708	3661	3781
379	U1532	B	9	6	40	167.34	167	67.051	0.497	0.007	3709	3662	3782
379	U1532	B	9	6	50	167.44	167.09	67.861	0.5	0.007	3709	3662	3782
379	U1532	B	9	6	60	167.54	167.19	70.112	0.508	0.007	3710	3662	3783
379	U1532	B	9	6	70	167.64	167.28	69.085	0.504	0.007	3710	3663	3784
379	U1532	B	9	6	80	167.74	167.38	68.691	0.503	0.007	3711	3663	3785
379	U1532	B	9	6	90	167.84	167.47	69.461	0.506	0.007	3711	3663	3786
379	U1532	B	9	6	100	167.94	167.57	70.687	0.51	0.007	3712	3664	3787
379	U1532	B	9	6	110	168.04	167.67	69.973	0.507	0.007	3712	3664	3788
379	U1532	B	9	6	120	168.14	167.76	68.564	0.497	0.007	3713	3664	3788
379	U1532	B	9	6	130	168.24	167.86	68.307	0.792	0.012	3713	3665	3789
379	U1532	B	9	7	10	168.52	168.12	69.623	1.316	0.019	3715	3666	3792
379	U1532	B	9	7	20	168.62	168.22	69.528	0.505	0.007	3716	3666	3793
379	U1532	B	9	7	30	168.72	168.32	70.221	0.507	0.007	3716	3666	3793
379	U1532	B	9	7	40	168.82	168.41	66.331	0.495	0.007	3717	3667	3794
379	U1532	B	9	7	50	168.92	168.51	66.264	0.782	0.012	3717	3667	3795
379	U1532	B	10	1	20	169.3	169.3	64.928	0.49	0.008	3719	3668	3798
379	U1532	B	10	1	30	169.4	169.4	68.681	0.502	0.007	3720	3669	3799
379	U1532	B	10	1	40	169.5	169.5	66.445	0.495	0.007	3720	3669	3800
379	U1532	B	10	1	50	169.6	169.6	68.618	0.502	0.007	3721	3669	3801
379	U1532	B	10	1	60	169.7	169.7	68.019	0.501	0.007	3722	3670	3802
379	U1532	B	10	1	70	169.8	169.8	67.285	0.498	0.007	3722	3670	3802
379	U1532	B	10	1	80	169.9	169.9	68.281	0.502	0.007	3723	3670	3803
379	U1532	B	10	1	90	170	170	67.834	0.5	0.007	3723	3671	3804
379	U1532	B	10	1	100	170.1	170.1	70.41	0.509	0.007	3724	3671	3805
379	U1532	B	10	1	110	170.2	170.2	71.267	0.512	0.007	3724	3671	3806
379	U1532	B	10	1	120	170.3	170.3	69.958	0.501	0.007	3725	3672	3806
379	U1532	B	10	1	130	170.4	170.4	67.641	0.494	0.007	3725	3672	3807
379	U1532	B	10	1	140	170.5	170.5	61.729	1.289	0.021	3726	3672	3808
379	U1532	B	10	2	10	170.71	170.71	67.955	1.287	0.019	3727	3673	3810
379	U1532	B	10	2	20	170.81	170.81	70.328	0.508	0.007	3728	3673	3810
379	U1532	B	10	2	30	170.91	170.91	70.081	0.507	0.007	3728	3674	3811
379	U1532	B	10	2	40	171.01	171.01	67.925	0.5	0.007	3729	3674	3812
379	U1532	B	10	2	50	171.11	171.11	67.145	0.498	0.007	3729	3674	3813
379	U1532	B	10	2	60	171.21	171.21	69.825	0.507	0.007	3730	3675	3814
379	U1532	B	10	2	70	171.31	171.31	67.865	0.5	0.007	3730	3675	3814
379	U1532	B	10	2	80	171.41	171.41	68.687	0.503	0.007	3731	3675	3815
379	U1532	B	10	2	90	171.51	171.51	70.961	0.511	0.007	3731	3676	3816
379	U1532	B	10	2	100	171.61	171.61	75.117	0.524	0.007	3732	3676	3817
379	U1532	B	10	2	110	171.71	171.71	71.53	0.512	0.007	3732	3676	3818
379	U1532	B	10	2	120	171.81	171.81	66.914	0.491	0.007	3733	3677	3819
379	U1532	B	10	2	130	171.91	171.91	64.454	0.483	0.007	3733	3677	3819
379	U1532	B	10	2	140	172.01	172.01	58.923	0.741	0.013	3734	3677	3820
379	U1532	B	10	3	10	172.23	172.23	65.838	1.251	0.019	3735	3678	3822
379	U1532	B	10	3	20	172.33	172.33	69.178	0.504	0.007	3736	3678	3823
379	U1532	B	10	3	30	172.43	172.43	70.631	0.509	0.007	3736	3679	3823
379	U1532	B	10	3	40	172.53	172.53	70.028	0.507	0.007	3737	3679	3824
379	U1532	B	10	3	50	172.63	172.63	70.891	0.51	0.007	3737	3679	3825
379	U1532	B	10	3	60	172.73	172.73	72.215	0.514	0.007	3738	3680	3826
379	U1532	B	10	3	70	172.83	172.83	72.012	0.514	0.007	3738	3680	3826
379	U1532	B	10	3	80	172.93	172.93	71.234	0.512	0.007	3739	3680	3827
379	U1532	B	10	3	90	173.03	173.03	70.617	0.51	0.007	3739	3681	3828
379	U1532	B	10	3	100	173.13	173.13	73.14	0.518	0.007	3740	3681	3829
379	U1532	B	10	3	110	173.23	173.23	73.667	0.519	0.007	3741	3681	3830
379	U1532	B	10	3	120	173.33	173.33	72.484	0.51	0.007	3741	3682	3830
379	U1532	B	10	3	130	173.43	173.43	71.462	1.474	0.021	3742	3682	3831
379	U1532	B	10	4	10	173.73	173.73	67.754	1.284	0.019	3743	3683	3833
379	U1532	B	10	4	20	173.83	173.83	70.218	0.507	0.007	3744	3683	3834
379	U1532	B	10	4	30	173.93	173.93	72.165	0.514	0.007	3744	3684	3835
379	U1532	B	10	4	40	174.03	174.03	69.181	0.504	0.007	3745	3684	3836
379	U1532	B	10	4	50	174.13	174.13	67.131	0.498	0.007	3745	3684	3837
379	U1532	B	10	4	60	174.23	174.23	69.769	0.506	0.007	3746	3685	3837
379	U1532	B	10	4	70	174.33	174.33	69.635	0.506	0.007	3747	3685	3838
379	U1532	B	10	4	80	174.43	174.43	68.374	0.502	0.007	3747	3685	3839
379	U1532	B	10	4	90	174.53	174.53	66.027	0.494	0.007	3748	3686	3840
379	U1532	B	10	4	100	174.63	174.63	64.664	0.763	0.012	3748	3686	3840
379	U1532	B	11	1	10	175.7	175.69	63.669	1.214	0.019	3754	3690	3849
379	U1532	B	11	1	20	175.8	175.79	66.348	0.494	0.007	3755	3690	3850
379	U1532	B	11	1	30	175.9	175.88	65.768	0.492	0.007	3755	3691	3850
379	U1532	B	11	1	40	176	175.97	62.718	0.483	0.008	3756	3691	3851
379	U1532	B	11	1	50	176.1	176.07	63.301	0.485	0.008	3756	3691	3852
379	U1532	B	11	1	60	176.2	176.16	65.825	0.493	0.007	3757	3692	3853
379	U1532	B	11	1	70	176.3	176.25	66.222	0.495	0.007	3757	3692	3853
379	U1532	B	11	1	80	176.4	176.35	65.977	0.494	0.007	3758	3692	3854
379	U1532	B	11	1	90	176.5	176.44	65.174	0.492	0.008	3758	3693	3855
379	U1532	B	11	1	100	176.6	176.54	66.867	0.497	0.007	3759	3693	3856
379	U1532	B	11	1	110	176.7	176.63	68.48	0.502	0.007	3760	3693	3856
379	U1532	B	11	1	120	176.8	176.72	66.441	0.49	0.007	3760	3694	3857
379	U1532	B	11	1	130	176.9	176.82	63.298	0.479	0.008	3761	3694	3858
379	U1532	B	11	1	140	177	176.91	59.32	1.139	0.019	3761	3694	3859
379	U1532	B	11	2	10	177.2	177.1	65.109	1.239	0.019	3762	3695	3860
379	U1532	B	11	2	20	177.3	177.19	67.318	0.498	0.007	3763	3695	3861
379	U1532	B	11	2	30	177.4	177.28	73.095	0.517	0.007	3763	3696	3862
379	U1532	B	11	2	40	177.5	177.38	68.718	0.503	0.007	3764	3696	3862
379	U1532	B	11	2	50	177.6	177.47	68.988	0.504	0.007	3764	3696	3863
379	U1532	B	11	2	60	177.7	177.57	71.962	0.514	0.007	3765	3697	3864
379	U1532	B	11	2	70	177.8	177.66	73.789	0.519	0.007	3765	3697	3865
379	U1532	B	11	2	80	177.9	177.75	71.791	0.513	0.007	3766	3697	3865
379	U1532	B	11	2	90	178	177.85	71.781	0.513	0.007	3767	3698	3866
379	U1532	B	11	2	100	178.1	177.94	71.687	0.513	0.007	3767	3698	3867
379	U1532	B	11	2	110	178.2	178.03	71.99	0.514	0.007	3768	3698	3867
379	U1532	B	11	2	120	178.3	178.13	70.173	0.502	0.007	3768	3699	3868
379	U1532	B	11	2	130	178.4	178.22	70.394	0.503	0.007	3769	3699	3869
379	U1532	B	11	2	140	178.5	178.31	66.318	1.377	0.021	3769	3699	3870
379	U1532	B	11	3	10	178.71	178.51	72.868	1.372	0.019	3770	3700	3871
379	U1532	B	11	3	20	178.81	178.6	73.868	0.519	0.007	3771	3700	3872
379	U1532	B	11	3	30	178.91	178.7	74.938	0.523	0.007	3771	3701	3872
379	U1532	B	11	3	40	179.01	178.79	72.021	0.514	0.007	3772	3701	3873
379	U1532	B	11	3	50	179.11	178.89	72.251	0.514	0.007	3773	3702	3874
379	U1532	B	11	3	60	179.21	178.98	77.032	0.53	0.007	3773	3702	3874
379	U1532	B	11	3	70	179.31	179.07	74.819	0.523	0.007	3774	3702	3875
379	U1532	B	11	3	80	179.41	179.17	71.131	0.511	0.007	3774	3703	3876
379	U1532	B	11	3	90	179.51	179.26	63.717	0.487	0.008	3775	3703	3877
379	U1532	B	11	3	100	179.61	179.35	51.577	0.666	0.013	3775	3703	3877
379	U1532	B	11	4	10	179.9	179.63	40.299	0.815	0.02	3777	3704	3880
379	U1532	B	11	4	20	180	179.72	44.808	0.415	0.009	3777	3705	3880
379	U1532	B	11	4	30	180.1	179.81	48.681	0.431	0.009	3778	3705	3881
379	U1532	B	11	4	40	180.2	179.91	50.608	0.439	0.009	3779	3705	3882
379	U1532	B	11	4	50	180.3	180	55.839	1.08	0.019	3779	3706	3882
379	U1532	C	2	1	10	178.4	178.39	62.164	1.188	0.019	3769	3699	3869
379	U1532	C	2	1	20	178.5	178.48	66.005	0.493	0.007	3769	3699	3870
379	U1532	C	2	1	30	178.6	178.58	68.921	0.503	0.007	3770	3700	3870
379	U1532	C	2	1	40	178.7	178.67	66.738	0.496	0.007	3770	3700	3871
379	U1532	C	2	1	50	178.8	178.76	66.948	0.497	0.007	3771	3700	3872
379	U1532	C	2	1	60	178.9	178.85	69.405	0.505	0.007	3771	3701	3872
379	U1532	C	2	1	70	179	178.94	69.902	0.507	0.007	3772	3701	3873
379	U1532	C	2	1	80	179.1	179.04	70.841	0.51	0.007	3773	3702	3874
379	U1532	C	2	1	90	179.2	179.13	70.577	0.51	0.007	3773	3702	3874
379	U1532	C	2	1	100	179.3	179.22	73.39	0.518	0.007	3774	3702	3875
379	U1532	C	2	1	110	179.4	179.31	72.79	0.517	0.007	3774	3703	3876
379	U1532	C	2	1	120	179.5	179.4	73.034	0.512	0.007	3775	3703	3877
379	U1532	C	2	1	130	179.6	179.5	72.154	0.509	0.007	3775	3703	3877
379	U1532	C	2	1	140	179.7	179.59	72.183	1.36	0.019	3776	3704	3878
379	U1532	C	2	2	10	179.9	179.77	68.358	1.294	0.019	3777	3704	3880
379	U1532	C	2	2	20	180	179.86	64.101	0.487	0.008	3777	3705	3880
379	U1532	C	2	2	30	180.1	179.96	52.378	0.445	0.008	3778	3705	3881
379	U1532	C	2	2	40	180.2	180.05	42.225	0.406	0.01	3779	3705	3882
379	U1532	C	2	2	50	180.3	180.14	39.025	0.392	0.01	3779	3706	3882
379	U1532	C	2	2	60	180.4	180.23	40.752	0.4	0.01	3780	3706	3883
379	U1532	C	2	2	70	180.5	180.32	44.292	0.414	0.009	3780	3706	3884
379	U1532	C	2	2	80	180.6	180.42	48.264	0.43	0.009	3781	3707	3884
379	U1532	C	2	2	90	180.7	180.51	54.864	0.455	0.008	3781	3707	3885
379	U1532	C	2	2	100	180.8	180.6	62.277	0.481	0.008	3782	3707	3886
379	U1532	C	2	2	110	180.9	180.69	62.907	0.484	0.008	3782	3708	3887
379	U1532	C	2	2	120	181	180.78	64.591	0.483	0.007	3783	3708	3887
379	U1532	C	2	2	130	181.1	180.88	66.391	0.489	0.007	3783	3708	3888
379	U1532	C	2	2	140	181.2	180.97	65.119	1.354	0.021	3784	3709	3889
379	U1532	C	2	3	10	181.41	181.16	73.032	1.374	0.019	3785	3710	3890
379	U1532	C	2	3	20	181.51	181.25	74.208	0.52	0.007	3786	3710	3891
379	U1532	C	2	3	30	181.61	181.34	75.805	0.525	0.007	3786	3710	3891
379	U1532	C	2	3	40	181.71	181.44	72.778	0.516	0.007	3787	3711	3892
379	U1532	C	2	3	50	181.81	181.53	73.108	0.517	0.007	3787	3711	3893
379	U1532	C	2	3	60	181.91	181.62	75.499	0.525	0.007	3788	3711	3893
379	U1532	C	2	3	70	182.01	181.71	75.315	0.524	0.007	3788	3712	3894
379	U1532	C	2	3	80	182.11	181.81	74.824	0.523	0.007	3789	3712	3895
379	U1532	C	2	3	90	182.21	181.9	73.707	0.52	0.007	3789	3712	3896
379	U1532	C	2	3	100	182.31	181.99	74.246	0.919	0.012	3790	3713	3896
379	U1532	C	2	4	10	182.57	182.23	73.621	1.384	0.019	3791	3713	3898
379	U1532	C	2	4	20	182.67	182.32	74.988	0.523	0.007	3792	3714	3898
379	U1532	C	2	4	30	182.77	182.41	76.058	0.526	0.007	3792	3714	3899
379	U1532	C	2	4	40	182.87	182.5	70.478	0.509	0.007	3793	3715	3900
379	U1532	C	2	4	50	182.97	182.59	66.893	1.269	0.019	3793	3715	3900
379	U1532	C	3	1	10	183.1	183.09	66.492	1.262	0.019	3794	3716	3902
379	U1532	C	3	1	20	183.2	183.19	69.871	0.506	0.007	3795	3716	3902
379	U1532	C	3	1	30	183.3	183.28	72.808	0.516	0.007	3795	3716	3903
379	U1532	C	3	1	40	183.4	183.37	70.171	0.508	0.007	3796	3717	3903
379	U1532	C	3	1	50	183.5	183.46	72.028	0.514	0.007	3796	3717	3904
379	U1532	C	3	1	60	183.6	183.55	74.635	0.522	0.007	3797	3717	3905
379	U1532	C	3	1	70	183.7	183.65	75.399	0.525	0.007	3798	3718	3905
379	U1532	C	3	1	80	183.8	183.74	77.361	0.531	0.007	3798	3718	3906
379	U1532	C	3	1	90	183.9	183.83	77.357	0.531	0.007	3799	3718	3907
379	U1532	C	3	1	100	184	183.92	79.253	0.537	0.007	3799	3719	3907
379	U1532	C	3	1	110	184.1	184.02	79.463	0.538	0.007	3800	3719	3908
379	U1532	C	3	1	120	184.2	184.11	76.538	0.523	0.007	3800	3720	3909
379	U1532	C	3	1	130	184.3	184.2	74.974	0.518	0.007	3801	3720	3910
379	U1532	C	3	1	140	184.4	184.29	73.023	1.374	0.019	3801	3720	3910
379	U1532	C	3	2	10	184.6	184.48	75.129	1.41	0.019	3802	3721	3911
379	U1532	C	3	2	20	184.7	184.57	75.068	0.523	0.007	3803	3721	3912
379	U1532	C	3	2	30	184.8	184.66	77.295	0.53	0.007	3803	3722	3913
379	U1532	C	3	2	40	184.9	184.75	75.601	0.525	0.007	3804	3722	3913
379	U1532	C	3	2	50	185	184.85	75.878	0.526	0.007	3805	3722	3914
379	U1532	C	3	2	60	185.1	184.94	78.441	0.534	0.007	3805	3723	3915
379	U1532	C	3	2	70	185.2	185.03	78.085	0.533	0.007	3806	3723	3915
379	U1532	C	3	2	80	185.3	185.12	76.394	0.528	0.007	3806	3724	3916
379	U1532	C	3	2	90	185.4	185.22	75.407	0.525	0.007	3807	3724	3917
379	U1532	C	3	2	100	185.5	185.31	75.707	0.526	0.007	3807	3724	3917
379	U1532	C	3	2	110	185.6	185.4	75.683	0.526	0.007	3808	3725	3918
379	U1532	C	3	2	120	185.7	185.49	73.06	0.904	0.012	3808	3725	3918
379	U1532	C	3	3	20	186.21	185.96	71.191	0.51	0.007	3811	3727	3921
379	U1532	C	3	3	30	186.31	186.06	72.645	0.515	0.007	3812	3727	3922
379	U1532	C	3	3	40	186.41	186.15	68.918	0.503	0.007	3812	3728	3923
379	U1532	C	3	3	50	186.51	186.24	68.645	0.503	0.007	3813	3728	3923
379	U1532	C	3	3	60	186.61	186.33	71.469	0.512	0.007	3813	3728	3924
379	U1532	C	3	3	70	186.71	186.43	71.722	0.513	0.007	3814	3729	3924
379	U1532	C	3	3	80	186.81	186.52	72.357	0.515	0.007	3814	3729	3925
379	U1532	C	3	3	90	186.91	186.61	71.874	0.514	0.007	3815	3729	3926
379	U1532	C	3	3	100	187.01	186.7	72.321	0.9	0.012	3815	3730	3926
379	U1532	C	3	4	10	187.28	186.95	73.609	1.384	0.019	3817	3730	3927
379	U1532	C	3	4	20	187.38	187.04	72.165	0.514	0.007	3817	3731	3928
379	U1532	C	3	4	30	187.48	187.14	73.161	0.517	0.007	3818	3731	3928
379	U1532	C	3	4	40	187.58	187.23	66.818	0.496	0.007	3818	3732	3929
379	U1532	C	3	4	50	187.68	187.32	65.225	1.241	0.019	3819	3732	3930
379	U1532	C	4	1	10	187.8	187.79	65.238	1.241	0.019	3820	3733	3931
379	U1532	C	4	1	20	187.9	187.88	67.868	0.499	0.007	3820	3733	3931
379	U1532	C	4	1	30	188	187.97	69.965	0.506	0.007	3821	3733	3932
379	U1532	C	4	1	40	188.1	188.06	66.968	0.497	0.007	3821	3734	3932
379	U1532	C	4	1	50	188.2	188.16	67.796	0.5	0.007	3822	3734	3933
379	U1532	C	4	1	60	188.3	188.25	68.965	0.504	0.007	3823	3735	3934
379	U1532	C	4	1	70	188.4	188.34	70.182	0.508	0.007	3823	3735	3934
379	U1532	C	4	1	80	188.5	188.43	69.191	0.505	0.007	3824	3735	3935
379	U1532	C	4	1	90	188.6	188.52	70.127	0.508	0.007	3824	3736	3935
379	U1532	C	4	1	100	188.7	188.61	71.547	0.512	0.007	3825	3736	3936
379	U1532	C	4	1	110	188.8	188.7	70.69	0.51	0.007	3825	3736	3936
379	U1532	C	4	1	120	188.9	188.79	69.624	0.5	0.007	3826	3737	3937
379	U1532	C	4	1	130	189	188.88	68.121	0.495	0.007	3826	3737	3937
379	U1532	C	4	1	140	189.1	188.97	64.652	1.231	0.019	3827	3737	3938
379	U1532	C	4	2	10	189.31	189.16	68.947	1.304	0.019	3828	3738	3939
379	U1532	C	4	2	20	189.41	189.25	69.595	0.505	0.007	3828	3739	3940
379	U1532	C	4	2	30	189.51	189.35	70.651	0.509	0.007	3829	3739	3940
379	U1532	C	4	2	40	189.61	189.44	68.191	0.501	0.007	3830	3739	3941
379	U1532	C	4	2	50	189.71	189.53	68.805	0.503	0.007	3830	3740	3941
379	U1532	C	4	2	60	189.81	189.62	70.269	0.508	0.007	3831	3740	3942
379	U1532	C	4	2	70	189.91	189.71	71.672	0.513	0.007	3831	3740	3943
379	U1532	C	4	2	80	190.01	189.8	70.924	0.511	0.007	3832	3741	3943
379	U1532	C	4	2	90	190.11	189.89	72.491	0.516	0.007	3832	3741	3944
379	U1532	C	4	2	100	190.21	189.98	74.487	0.522	0.007	3833	3741	3944
379	U1532	C	4	2	110	190.31	190.07	74.76	0.523	0.007	3833	3742	3945
379	U1532	C	4	2	120	190.41	190.16	70.868	0.504	0.007	3834	3742	3945
379	U1532	C	4	2	130	190.51	190.25	70.664	0.504	0.007	3834	3743	3946
379	U1532	C	4	2	140	190.61	190.34	68.374	1.416	0.021	3835	3743	3946
379	U1532	C	4	3	10	190.82	190.54	70.573	1.332	0.019	3836	3744	3947
379	U1532	C	4	3	20	190.92	190.63	71.045	0.51	0.007	3837	3744	3948
379	U1532	C	4	3	30	191.02	190.72	72.225	0.514	0.007	3837	3744	3948
379	U1532	C	4	3	40	191.12	190.81	69.938	0.507	0.007	3838	3745	3949
379	U1532	C	4	3	50	191.22	190.9	70.328	0.508	0.007	3838	3745	3950
379	U1532	C	4	3	60	191.32	190.99	72.062	0.514	0.007	3839	3746	3950
379	U1532	C	4	3	70	191.42	191.08	71.995	0.514	0.007	3839	3746	3951
379	U1532	C	4	3	80	191.52	191.17	71.701	0.513	0.007	3840	3746	3951
379	U1532	C	4	3	90	191.62	191.26	71.014	0.511	0.007	3840	3747	3952
379	U1532	C	4	3	100	191.72	191.35	70.982	0.886	0.012	3841	3747	3952
379	U1532	C	4	4	10	191.98	191.59	69.707	1.317	0.019	3842	3748	3953
379	U1532	C	4	4	20	192.08	191.68	70.235	0.507	0.007	3843	3748	3954
379	U1532	C	4	4	30	192.18	191.77	71.001	0.51	0.007	3843	3749	3954
379	U1532	C	4	4	40	192.28	191.86	66.365	0.495	0.007	3844	3749	3955
379	U1532	C	4	4	50	192.38	191.95	65.688	1.249	0.019	3844	3749	3955
379	U1532	C	5	1	10	192.5	192.49	64.436	1.227	0.019	3845	3750	3956
379	U1532	C	5	1	20	192.6	192.58	68.198	0.501	0.007	3846	3751	3957
379	U1532	C	5	1	30	192.7	192.68	69.591	0.505	0.007	3846	3751	3957
379	U1532	C	5	1	40	192.8	192.77	67.671	0.499	0.007	3847	3751	3958
379	U1532	C	5	1	50	192.9	192.86	67.475	0.499	0.007	3848	3752	3958
379	U1532	C	5	1	60	193	192.95	69.639	0.506	0.007	3848	3752	3959
379	U1532	C	5	1	70	193.1	193.04	69.845	0.507	0.007	3849	3752	3959
379	U1532	C	5	1	80	193.2	193.14	67.741	0.5	0.007	3849	3753	3960
379	U1532	C	5	1	90	193.3	193.23	67.574	0.5	0.007	3850	3753	3960
379	U1532	C	5	1	100	193.4	193.32	68.713	0.503	0.007	3850	3754	3961
379	U1532	C	5	1	110	193.5	193.41	70.097	0.508	0.007	3851	3754	3961
379	U1532	C	5	1	120	193.6	193.51	69.958	0.501	0.007	3851	3754	3962
379	U1532	C	5	1	130	193.7	193.6	68.051	0.495	0.007	3852	3755	3962
379	U1532	C	5	1	140	193.8	193.69	63.64	1.326	0.021	3852	3755	3963
379	U1532	C	5	2	10	194.01	193.88	69.072	1.307	0.019	3854	3756	3964
379	U1532	C	5	2	20	194.11	193.98	70.965	0.51	0.007	3854	3756	3964
379	U1532	C	5	2	30	194.21	194.07	72.381	0.514	0.007	3855	3757	3965
379	U1532	C	5	2	40	194.31	194.16	69.315	0.505	0.007	3855	3757	3965
379	U1532	C	5	2	50	194.41	194.25	69.775	0.506	0.007	3856	3758	3966
379	U1532	C	5	2	60	194.51	194.34	71.599	0.512	0.007	3856	3758	3966
379	U1532	C	5	2	70	194.61	194.44	71.809	0.513	0.007	3857	3758	3967
379	U1532	C	5	2	80	194.71	194.53	72.187	0.515	0.007	3857	3759	3967
379	U1532	C	5	2	90	194.81	194.62	70.894	0.511	0.007	3858	3759	3968
379	U1532	C	5	2	100	194.91	194.71	72.39	0.515	0.007	3858	3760	3968
379	U1532	C	5	2	110	195.01	194.81	71.36	0.512	0.007	3859	3760	3968
379	U1532	C	5	2	120	195.11	194.9	69.317	0.806	0.012	3860	3760	3969
379	U1532	C	5	3	10	195.53	195.28	71.196	1.343	0.019	3862	3762	3971
379	U1532	C	5	3	20	195.63	195.38	71.578	0.512	0.007	3862	3762	3971
379	U1532	C	5	3	30	195.73	195.47	72.305	0.514	0.007	3863	3763	3972
379	U1532	C	5	3	40	195.83	195.56	71.165	0.511	0.007	3863	3763	3972
379	U1532	C	5	3	50	195.93	195.65	70.855	0.51	0.007	3864	3764	3973
379	U1532	C	5	3	60	196.03	195.75	72.175	0.514	0.007	3864	3764	3973
379	U1532	C	5	3	70	196.13	195.84	71.409	0.512	0.007	3865	3764	3974
379	U1532	C	5	3	80	196.23	195.93	70.911	0.511	0.007	3866	3765	3974
379	U1532	C	5	3	90	196.33	196.02	70.821	0.51	0.007	3866	3765	3975
379	U1532	C	5	3	100	196.43	196.11	71.64	0.832	0.012	3867	3766	3975
379	U1532	C	5	4	10	196.68	196.34	70.725	1.335	0.019	3868	3766	3976
379	U1532	C	5	4	20	196.78	196.44	71.781	0.512	0.007	3868	3767	3977
379	U1532	C	5	4	30	196.88	196.53	71.291	0.511	0.007	3869	3767	3977
379	U1532	C	5	4	40	196.98	196.62	67.735	0.791	0.012	3869	3768	3978
379	U1532	C	6	1	10	197.2	197.19	62.791	1.199	0.019	3871	3769	3979
379	U1532	C	6	1	20	197.3	197.28	65.195	0.49	0.008	3872	3769	3980
379	U1532	C	6	1	30	197.4	197.38	60.575	0.475	0.008	3872	3770	3980
379	U1532	C	6	1	40	197.5	197.47	44.348	0.414	0.009	3873	3770	3980
379	U1532	C	6	1	50	197.6	197.56	31.961	0.361	0.011	3873	3771	3981
379	U1532	C	6	1	60	197.7	197.65	27.365	0.339	0.012	3874	3771	3981
379	U1532	C	6	1	70	197.8	197.74	27.052	0.338	0.012	3874	3771	3982
379	U1532	C	6	1	80	197.9	197.84	29.111	0.348	0.012	3875	3772	3982
379	U1532	C	6	1	90	198	197.93	29.761	0.351	0.012	3875	3772	3983
379	U1532	C	6	1	100	198.1	198.02	30.523	0.355	0.012	3876	3773	3983
379	U1532	C	6	1	110	198.2	198.11	32.04	0.362	0.011	3876	3773	3984
379	U1532	C	6	1	120	198.3	198.2	31.631	0.352	0.011	3877	3773	3984
379	U1532	C	6	1	130	198.4	198.3	31.804	0.352	0.011	3878	3774	3985
379	U1532	C	6	1	140	198.5	198.39	35.004	0.725	0.021	3878	3774	3985
379	U1532	C	6	2	10	198.7	198.57	41.15	0.83	0.02	3879	3775	3986
379	U1532	C	6	2	20	198.8	198.66	46.108	0.421	0.009	3880	3775	3986
379	U1532	C	6	2	30	198.9	198.76	56.295	0.459	0.008	3880	3776	3987
379	U1532	C	6	2	40	199	198.85	60.641	0.475	0.008	3881	3776	3987
379	U1532	C	6	2	50	199.1	198.94	60.225	0.474	0.008	3881	3777	3988
379	U1532	C	6	2	60	199.2	199.03	63.655	0.486	0.008	3882	3777	3988
379	U1532	C	6	2	70	199.3	199.12	67.372	0.498	0.007	3883	3778	3989
379	U1532	C	6	2	80	199.4	199.22	64.731	0.49	0.008	3883	3778	3989
379	U1532	C	6	2	90	199.5	199.31	71.967	0.514	0.007	3884	3778	3990
379	U1532	C	6	2	100	199.6	199.4	75.15	0.524	0.007	3884	3779	3990
379	U1532	C	6	2	110	199.7	199.49	76.333	0.528	0.007	3885	3779	3990
379	U1532	C	6	2	120	199.8	199.58	76.334	0.522	0.007	3885	3780	3991
379	U1532	C	6	2	130	199.9	199.68	73.978	0.515	0.007	3886	3780	3991
379	U1532	C	6	2	140	200	199.77	68.2	1.413	0.021	3886	3780	3992
379	U1532	C	6	3	10	200.21	199.96	75.008	1.408	0.019	3887	3781	3992
379	U1532	C	6	3	20	200.31	200.05	74.975	0.523	0.007	3888	3782	3993
379	U1532	C	6	3	30	200.41	200.15	75.845	0.525	0.007	3889	3782	3993
379	U1532	C	6	3	40	200.51	200.24	72.941	0.517	0.007	3889	3783	3994
379	U1532	C	6	3	50	200.61	200.33	72.618	0.516	0.007	3890	3783	3994
379	U1532	C	6	3	60	200.71	200.42	74.029	0.52	0.007	3890	3783	3995
379	U1532	C	6	3	70	200.81	200.51	75.472	0.525	0.007	3891	3784	3995
379	U1532	C	6	3	80	200.91	200.6	75.321	0.525	0.007	3891	3784	3996
379	U1532	C	6	3	90	201.01	200.7	74.601	0.523	0.007	3892	3785	3996
379	U1532	C	6	3	100	201.11	200.79	74.304	0.856	0.012	3892	3785	3996
379	U1532	C	6	4	10	201.36	201.02	72.184	1.36	0.019	3894	3786	3997
379	U1532	C	6	4	20	201.46	201.11	70.585	0.508	0.007	3894	3787	3998
379	U1532	C	6	4	30	201.56	201.2	70.218	0.507	0.007	3895	3787	3998
379	U1532	C	6	4	40	201.66	201.29	68.835	0.503	0.007	3895	3787	3998
379	U1532	C	6	4	50	201.76	201.39	70.111	1.324	0.019	3896	3788	3999
379	U1532	C	7	1	10	201.9	201.89	62.974	1.202	0.019	3897	3789	4000
379	U1532	C	7	1	20	202	201.98	69.201	0.504	0.007	3897	3789	4000
379	U1532	C	7	1	30	202.1	202.08	71.861	0.513	0.007	3898	3790	4000
379	U1532	C	7	1	40	202.2	202.17	67.541	0.499	0.007	3898	3790	4001
379	U1532	C	7	1	50	202.3	202.26	70.048	0.507	0.007	3899	3791	4001
379	U1532	C	7	1	60	202.4	202.35	72.145	0.514	0.007	3900	3791	4002
379	U1532	C	7	1	70	202.5	202.44	74.149	0.521	0.007	3900	3791	4002
379	U1532	C	7	1	80	202.6	202.54	74.711	0.523	0.007	3901	3792	4003
379	U1532	C	7	1	90	202.7	202.63	76.121	0.527	0.007	3901	3792	4003
379	U1532	C	7	1	100	202.8	202.72	79.16	0.537	0.007	3902	3793	4003
379	U1532	C	7	1	110	202.9	202.81	80.463	0.541	0.007	3902	3793	4004
379	U1532	C	7	1	120	203	202.91	78.848	0.53	0.007	3903	3794	4004
379	U1532	C	7	1	130	203.1	203	76.354	0.522	0.007	3903	3794	4005
379	U1532	C	7	1	140	203.2	203.09	74.159	0.886	0.012	3904	3794	4005
379	U1532	C	7	2	10	203.41	203.28	79.066	1.478	0.019	3905	3795	4006
379	U1532	C	7	2	20	203.51	203.38	79.128	0.536	0.007	3906	3796	4006
379	U1532	C	7	2	30	203.61	203.47	79.735	0.538	0.007	3906	3796	4007
379	U1532	C	7	2	40	203.71	203.56	78.091	0.533	0.007	3907	3797	4007
379	U1532	C	7	2	50	203.81	203.65	78.261	0.534	0.007	3907	3797	4007
379	U1532	C	7	2	60	203.91	203.75	80.962	0.542	0.007	3908	3798	4008
379	U1532	C	7	2	70	204.01	203.84	80.225	0.54	0.007	3908	3798	4008
379	U1532	C	7	2	80	204.11	203.93	81.081	0.543	0.007	3909	3799	4009
379	U1532	C	7	2	90	204.21	204.02	80.554	0.541	0.007	3909	3799	4009
379	U1532	C	7	2	100	204.31	204.11	83.753	0.551	0.007	3910	3799	4009
379	U1532	C	7	2	110	204.41	204.21	82.79	0.548	0.007	3911	3800	4010
379	U1532	C	7	2	120	204.51	204.3	80.812	0.983	0.012	3911	3800	4010
379	U1532	C	7	3	10	204.91	204.67	81.358	1.517	0.019	3913	3802	4012
379	U1532	C	7	3	20	205.01	204.76	81.408	0.543	0.007	3914	3803	4012
379	U1532	C	7	3	30	205.11	204.85	78.605	0.534	0.007	3914	3803	4013
379	U1532	C	7	3	40	205.21	204.94	63.135	0.484	0.008	3915	3804	4013
379	U1532	C	7	3	50	205.31	205.03	51.591	0.442	0.009	3916	3804	4013
379	U1532	C	7	3	60	205.41	205.13	51.175	0.441	0.009	3916	3805	4014
379	U1532	C	7	3	70	205.51	205.22	52.662	0.447	0.008	3917	3805	4014
379	U1532	C	7	3	80	205.61	205.31	52.297	0.446	0.009	3917	3806	4015
379	U1532	C	7	3	90	205.71	205.4	54.211	0.453	0.008	3918	3806	4015
379	U1532	C	7	3	100	205.81	205.5	54.48	0.454	0.008	3918	3807	4015
379	U1532	C	7	3	110	205.91	205.59	59.93	1.15	0.019	3919	3807	4016
379	U1532	C	7	4	10	206.12	205.78	62.031	1.186	0.019	3920	3808	4017
379	U1532	C	7	4	20	206.22	205.87	55.621	0.457	0.008	3920	3809	4017
379	U1532	C	7	4	30	206.32	205.97	50.371	0.437	0.009	3921	3809	4017
379	U1532	C	7	4	40	206.42	206.06	44.849	0.582	0.013	3922	3810	4018
379	U1532	C	8	1	10	206.6	206.59	67.792	1.285	0.019	3923	3811	4019
379	U1532	C	8	1	20	206.7	206.69	70.905	0.51	0.007	3923	3811	4019
379	U1532	C	8	1	30	206.8	206.78	71.881	0.513	0.007	3924	3811	4019
379	U1532	C	8	1	40	206.9	206.87	69.485	0.505	0.007	3924	3812	4020
379	U1532	C	8	1	50	207	206.97	70.915	0.51	0.007	3925	3812	4020
379	U1532	C	8	1	60	207.1	207.06	71.842	0.513	0.007	3925	3813	4020
379	U1532	C	8	1	70	207.2	207.15	72.039	0.514	0.007	3926	3813	4021
379	U1532	C	8	1	80	207.3	207.25	71.291	0.512	0.007	3927	3814	4021
379	U1532	C	8	1	90	207.4	207.34	73.417	0.519	0.007	3927	3814	4022
379	U1532	C	8	1	100	207.5	207.43	75.193	0.524	0.007	3928	3815	4022
379	U1532	C	8	1	110	207.6	207.53	75.343	0.525	0.007	3928	3815	4022
379	U1532	C	8	1	120	207.7	207.62	73.174	0.512	0.007	3929	3816	4023
379	U1532	C	8	1	130	207.8	207.71	74.161	0.515	0.007	3929	3816	4023
379	U1532	C	8	1	140	207.9	207.81	69.137	1.431	0.021	3930	3817	4024
379	U1532	C	8	2	10	208.11	208	76.513	1.434	0.019	3931	3818	4024
379	U1532	C	8	2	20	208.21	208.09	75.491	0.524	0.007	3931	3818	4025
379	U1532	C	8	2	30	208.31	208.19	75.641	0.525	0.007	3932	3819	4025
379	U1532	C	8	2	40	208.41	208.28	73.778	0.519	0.007	3933	3819	4025
379	U1532	C	8	2	50	208.51	208.37	74.605	0.522	0.007	3933	3820	4026
379	U1532	C	8	2	60	208.61	208.47	76.235	0.527	0.007	3934	3820	4026
379	U1532	C	8	2	70	208.71	208.56	75.409	0.525	0.007	3934	3821	4027
379	U1532	C	8	2	80	208.81	208.65	74.237	0.521	0.007	3935	3822	4027
379	U1532	C	8	2	90	208.91	208.75	74.274	0.521	0.007	3935	3822	4027
379	U1532	C	8	2	100	209.01	208.84	76.397	0.528	0.007	3936	3823	4028
379	U1532	C	8	2	110	209.11	208.93	77.157	0.53	0.007	3936	3823	4028
379	U1532	C	8	2	120	209.21	209.03	77.064	0.524	0.007	3937	3824	4029
379	U1532	C	8	2	130	209.31	209.12	76.358	0.522	0.007	3938	3824	4029
379	U1532	C	8	2	140	209.41	209.21	74.171	1.394	0.019	3938	3825	4029
379	U1532	C	8	3	10	209.61	209.4	79.686	1.488	0.019	3939	3826	4030
379	U1532	C	8	3	20	209.71	209.49	77.918	0.532	0.007	3940	3826	4030
379	U1532	C	8	3	30	209.81	209.59	80.141	0.539	0.007	3940	3827	4031
379	U1532	C	8	3	40	209.91	209.68	77.941	0.533	0.007	3941	3827	4031
379	U1532	C	8	3	50	210.01	209.77	78.258	0.534	0.007	3941	3828	4032
379	U1532	C	8	3	60	210.11	209.87	80.082	0.539	0.007	3942	3828	4032
379	U1532	C	8	3	70	210.21	209.96	80.622	0.541	0.007	3943	3829	4032
379	U1532	C	8	3	80	210.31	210.05	80.161	0.54	0.007	3943	3830	4033
379	U1532	C	8	3	90	210.41	210.15	78.314	0.534	0.007	3944	3830	4033
379	U1532	C	8	3	100	210.51	210.24	80.009	0.908	0.011	3944	3831	4033
379	U1532	C	8	4	10	210.78	210.49	78.77	1.473	0.019	3945	3832	4034
379	U1532	C	8	4	20	210.88	210.58	78.651	0.534	0.007	3946	3832	4035
379	U1532	C	8	4	30	210.98	210.68	78.845	0.535	0.007	3946	3833	4035
379	U1532	C	8	4	40	211.08	210.77	73.458	0.518	0.007	3947	3833	4035
379	U1532	C	8	4	50	211.18	210.86	69.933	1.321	0.019	3947	3834	4036
379	U1532	C	9	1	10	211.3	211.29	71.808	1.353	0.019	3949	3835	4036
379	U1532	C	9	1	20	211.4	211.39	75.168	0.523	0.007	3949	3836	4037
379	U1532	C	9	1	30	211.5	211.48	76.431	0.527	0.007	3950	3836	4037
379	U1532	C	9	1	40	211.6	211.57	72.805	0.516	0.007	3950	3837	4038
379	U1532	C	9	1	50	211.7	211.67	74.615	0.522	0.007	3951	3837	4038
379	U1532	C	9	1	60	211.8	211.76	76.705	0.529	0.007	3951	3838	4038
379	U1532	C	9	1	70	211.9	211.86	77.742	0.532	0.007	3952	3839	4039
379	U1532	C	9	1	80	212	211.95	75.947	0.527	0.007	3952	3839	4039
379	U1532	C	9	1	90	212.1	212.04	76.321	0.528	0.007	3953	3840	4039
379	U1532	C	9	1	100	212.2	212.14	75.96	0.527	0.007	3954	3840	4040
379	U1532	C	9	1	110	212.3	212.23	73.143	0.518	0.007	3954	3841	4040
379	U1532	C	9	1	120	212.4	212.33	69.201	0.499	0.007	3955	3841	4041
379	U1532	C	9	1	130	212.5	212.42	67.818	0.494	0.007	3955	3842	4041
379	U1532	C	9	1	140	212.6	212.51	66.457	1.262	0.019	3956	3843	4041
379	U1532	C	9	2	10	212.8	212.7	67.324	1.277	0.019	3957	3844	4042
379	U1532	C	9	2	20	212.9	212.79	70.605	0.509	0.007	3957	3844	4042
379	U1532	C	9	2	30	213	212.89	71.155	0.51	0.007	3958	3845	4043
379	U1532	C	9	2	40	213.1	212.98	68.465	0.502	0.007	3959	3846	4043
379	U1532	C	9	2	50	213.2	213.08	68.121	0.501	0.007	3959	3846	4043
379	U1532	C	9	2	60	213.3	213.17	68.525	0.502	0.007	3960	3847	4044
379	U1532	C	9	2	70	213.4	213.26	65.202	0.491	0.008	3960	3847	4044
379	U1532	C	9	2	80	213.5	213.36	62.204	0.481	0.008	3961	3848	4045
379	U1532	C	9	2	90	213.6	213.45	60.641	0.476	0.008	3961	3848	4045
379	U1532	C	9	2	100	213.7	213.54	61.033	0.477	0.008	3962	3849	4045
379	U1532	C	9	2	110	213.8	213.64	58.977	0.47	0.008	3962	3850	4046
379	U1532	C	9	2	120	213.9	213.73	54.16	0.711	0.013	3963	3850	4046
379	U1532	C	9	3	10	214.31	214.12	53.747	1.044	0.019	3965	3853	4048
379	U1532	C	9	3	20	214.41	214.21	55.025	0.455	0.008	3966	3853	4048
379	U1532	C	9	3	30	214.51	214.31	56.448	0.46	0.008	3966	3854	4048
379	U1532	C	9	3	40	214.61	214.4	51.985	0.444	0.009	3967	3854	4049
379	U1532	C	9	3	50	214.71	214.49	51.765	0.443	0.009	3967	3855	4049
379	U1532	C	9	3	60	214.81	214.59	53.485	0.45	0.008	3968	3856	4049
379	U1532	C	9	3	70	214.91	214.68	52.815	0.447	0.008	3968	3856	4050
379	U1532	C	9	3	80	215.01	214.77	50.867	0.44	0.009	3969	3857	4050
379	U1532	C	9	3	90	215.11	214.87	51.717	0.444	0.009	3970	3857	4050
379	U1532	C	9	3	100	215.21	214.96	51.287	0.683	0.013	3970	3858	4051
379	U1532	C	9	4	10	215.45	215.19	50.247	0.985	0.02	3971	3859	4052
379	U1532	C	9	4	20	215.55	215.28	51.378	0.441	0.009	3972	3860	4052
379	U1532	C	9	4	30	215.65	215.37	52.418	0.445	0.008	3972	3861	4052
379	U1532	C	9	4	40	215.75	215.47	47.235	0.426	0.009	3973	3861	4053
379	U1532	C	9	4	50	215.85	215.56	44.484	0.96	0.022	3973	3862	4053
379	U1532	C	10	1	10	216	216	75.597	1.418	0.019	3975	3863	4054
379	U1532	C	10	1	20	216.1	216.09	73.838	0.519	0.007	3975	3864	4054
379	U1532	C	10	1	30	216.2	216.19	72.828	0.516	0.007	3976	3864	4054
379	U1532	C	10	1	40	216.3	216.29	68.385	0.502	0.007	3976	3865	4055
379	U1532	C	10	1	50	216.4	216.38	70.658	0.509	0.007	3977	3866	4055
379	U1532	C	10	1	60	216.5	216.48	76.172	0.527	0.007	3977	3866	4056
379	U1532	C	10	1	70	216.6	216.58	77.249	0.53	0.007	3978	3867	4056
379	U1532	C	10	1	80	216.7	216.67	77.611	0.532	0.007	3978	3868	4056
379	U1532	C	10	1	90	216.8	216.77	77.561	0.532	0.007	3979	3868	4057
379	U1532	C	10	1	100	216.9	216.87	79.533	0.538	0.007	3980	3869	4057
379	U1532	C	10	1	110	217	216.96	79.633	0.538	0.007	3980	3870	4057
379	U1532	C	10	1	120	217.1	217.06	76.854	0.524	0.007	3981	3870	4058
379	U1532	C	10	1	130	217.2	217.16	75.563	0.864	0.011	3981	3871	4058
379	U1532	C	10	2	10	217.47	217.41	78.321	1.465	0.019	3982	3872	4059
379	U1532	C	10	2	20	217.57	217.51	79.165	0.536	0.007	3983	3873	4059
379	U1532	C	10	2	30	217.67	217.61	80.025	0.539	0.007	3983	3874	4059
379	U1532	C	10	2	40	217.77	217.71	76.448	0.528	0.007	3984	3874	4060
379	U1532	C	10	2	50	217.87	217.8	76.851	0.529	0.007	3985	3875	4060
379	U1532	C	10	2	60	217.97	217.9	79.899	0.539	0.007	3985	3876	4061
379	U1532	C	10	2	70	218.07	217.99	81.275	0.543	0.007	3986	3876	4061
379	U1532	C	10	2	80	218.17	218.09	80.767	0.542	0.007	3986	3877	4061
379	U1532	C	10	2	90	218.27	218.19	81.664	0.545	0.007	3987	3878	4062
379	U1532	C	10	2	100	218.37	218.28	82.497	0.547	0.007	3987	3878	4062
379	U1532	C	10	2	110	218.47	218.38	81.347	0.543	0.007	3988	3879	4062
379	U1532	C	10	2	120	218.57	218.48	79.598	0.532	0.007	3988	3880	4063
379	U1532	C	10	2	130	218.67	218.57	79.361	0.532	0.007	3989	3880	4063
379	U1532	C	10	2	140	218.77	218.67	73.479	1.514	0.021	3990	3881	4063
379	U1532	C	10	3	10	218.97	218.86	79.496	1.485	0.019	3991	3882	4064
379	U1532	C	10	3	20	219.07	218.96	73.735	0.519	0.007	3991	3883	4065
379	U1532	C	10	3	30	219.17	219.06	69.595	0.505	0.007	3992	3884	4065
379	U1532	C	10	3	40	219.27	219.15	64.925	0.49	0.008	3992	3884	4065
379	U1532	C	10	3	50	219.37	219.25	62.775	0.483	0.008	3993	3885	4066
379	U1532	C	10	3	60	219.47	219.34	65.722	0.493	0.008	3993	3886	4066
379	U1532	C	10	3	70	219.57	219.44	69.805	0.507	0.007	3994	3886	4066
379	U1532	C	10	3	80	219.67	219.54	76.257	0.528	0.007	3995	3887	4067
379	U1532	C	10	3	90	219.77	219.63	75.825	0.883	0.012	3995	3888	4067
379	U1532	C	10	4	10	220	219.86	82.718	1.54	0.019	3997	3890	4068
379	U1532	C	10	4	20	220.1	219.95	81.131	0.542	0.007	3997	3891	4068
379	U1532	C	10	4	30	220.2	220.05	81.615	0.543	0.007	3998	3891	4069
379	U1532	C	10	4	40	220.3	220.15	77.643	0.917	0.012	3998	3892	4069
379	U1532	C	11	1	10	220.7	220.69	92.169	1.702	0.018	4001	3895	4071
379	U1532	C	11	1	20	220.8	220.79	75.698	0.525	0.007	4001	3896	4071
379	U1532	C	11	1	30	220.9	220.88	76.661	0.528	0.007	4002	3896	4071
379	U1532	C	11	1	40	221	220.97	74.721	0.522	0.007	4002	3897	4072
379	U1532	C	11	1	50	221.1	221.07	75.088	0.524	0.007	4003	3898	4072
379	U1532	C	11	1	60	221.2	221.16	77.219	0.53	0.007	4003	3899	4072
379	U1532	C	11	1	70	221.3	221.25	78.339	0.534	0.007	4004	3899	4073
379	U1532	C	11	1	80	221.4	221.35	78.344	0.534	0.007	4004	3900	4073
379	U1532	C	11	1	90	221.5	221.44	77.274	0.531	0.007	4005	3901	4073
379	U1532	C	11	1	100	221.6	221.54	78.83	0.536	0.007	4006	3901	4074
379	U1532	C	11	1	110	221.7	221.63	78.657	0.535	0.007	4006	3902	4074
379	U1532	C	11	1	120	221.8	221.72	77.461	0.526	0.007	4007	3903	4075
379	U1532	C	11	1	130	221.9	221.82	74.831	0.517	0.007	4007	3904	4075
379	U1532	C	11	1	140	222	221.91	71.208	1.471	0.021	4008	3904	4075
379	U1532	C	11	2	10	222.21	222.11	75.373	1.414	0.019	4009	3906	4076
379	U1532	C	11	2	20	222.31	222.2	76.215	0.527	0.007	4009	3907	4076
379	U1532	C	11	2	30	222.41	222.29	77.265	0.53	0.007	4010	3907	4077
379	U1532	C	11	2	40	222.51	222.39	74.325	0.521	0.007	4011	3908	4077
379	U1532	C	11	2	50	222.61	222.48	73.758	0.519	0.007	4011	3909	4077
379	U1532	C	11	2	60	222.71	222.58	76.995	0.53	0.007	4012	3910	4078
379	U1532	C	11	2	70	222.81	222.67	77.939	0.533	0.007	4012	3910	4078
379	U1532	C	11	2	80	222.91	222.76	76.627	0.529	0.007	4013	3911	4078
379	U1532	C	11	2	90	223.01	222.86	75.887	0.527	0.007	4013	3912	4079
379	U1532	C	11	2	100	223.11	222.95	77.773	0.532	0.007	4014	3913	4079
379	U1532	C	11	2	110	223.21	223.04	71.63	0.513	0.007	4014	3913	4079
379	U1532	C	11	2	120	223.31	223.14	56.737	0.737	0.013	4015	3914	4080
379	U1532	C	11	3	10	223.72	223.52	41.674	0.839	0.02	4017	3917	4081
379	U1532	C	11	3	20	223.82	223.62	48.988	0.432	0.009	4018	3918	4082
379	U1532	C	11	3	30	223.92	223.71	51.898	0.443	0.009	4018	3919	4082
379	U1532	C	11	3	40	224.02	223.8	57.931	0.466	0.008	4019	3919	4082
379	U1532	C	11	3	50	224.12	223.9	67.035	0.497	0.007	4019	3920	4083
379	U1532	C	11	3	60	224.22	223.99	73.042	0.517	0.007	4020	3921	4083
379	U1532	C	11	3	70	224.32	224.08	74.069	0.52	0.007	4021	3922	4083
379	U1532	C	11	3	80	224.42	224.18	74.881	0.523	0.007	4021	3922	4084
379	U1532	C	11	3	90	224.52	224.27	76.407	0.528	0.007	4022	3923	4084
379	U1532	C	11	3	100	224.62	224.36	77.487	0.531	0.007	4022	3924	4084
379	U1532	C	11	3	110	224.72	224.46	79.523	1.486	0.019	4023	3925	4085
379	U1532	C	11	4	10	224.91	224.64	79.309	1.482	0.019	4024	3926	4086
379	U1532	C	11	4	20	225.01	224.73	83.225	0.548	0.007	4024	3927	4086
379	U1532	C	11	4	30	225.11	224.82	85.985	0.557	0.006	4025	3928	4086
379	U1532	C	11	4	40	225.21	224.92	80.025	0.539	0.007	4026	3929	4087
379	U1532	C	11	4	50	225.31	225.01	78.369	1.608	0.021	4026	3929	4087
379	U1532	C	12	1	10	225.4	225.4	58.516	1.126	0.019	4027	3930	4087
379	U1532	C	12	1	20	225.5	225.5	56.158	0.459	0.008	4027	3931	4088
379	U1532	C	12	1	30	225.6	225.6	57.651	0.464	0.008	4028	3932	4088
379	U1532	C	12	1	40	225.7	225.7	53.818	0.451	0.008	4028	3933	4088
379	U1532	C	12	1	50	225.8	225.8	57.828	0.465	0.008	4029	3933	4089
379	U1532	C	12	1	60	225.9	225.9	64.445	0.489	0.008	4029	3934	4089
379	U1532	C	12	1	70	226	226	66.332	0.495	0.007	4030	3935	4089
379	U1532	C	12	1	80	226.1	226.09	63.994	0.487	0.008	4031	3936	4090
379	U1532	C	12	1	90	226.2	226.19	66.284	0.495	0.007	4031	3936	4090
379	U1532	C	12	1	100	226.3	226.29	65.583	0.493	0.008	4032	3937	4090
379	U1532	C	12	1	110	226.4	226.39	64.757	0.49	0.008	4032	3938	4091
379	U1532	C	12	1	120	226.5	226.49	68.011	0.495	0.007	4033	3939	4091
379	U1532	C	12	1	130	226.6	226.59	67.068	0.492	0.007	4033	3940	4092
379	U1532	C	12	1	140	226.7	226.69	63.554	1.212	0.019	4034	3940	4092
379	U1532	C	12	2	10	226.9	226.89	67.016	1.271	0.019	4035	3942	4093
379	U1532	C	12	2	20	227	226.99	69.585	0.505	0.007	4036	3943	4093
379	U1532	C	12	2	30	227.1	227.09	71.851	0.513	0.007	4036	3943	4093
379	U1532	C	12	2	40	227.2	227.19	70.985	0.51	0.007	4037	3944	4094
379	U1532	C	12	2	50	227.3	227.29	69.898	0.507	0.007	4037	3945	4094
379	U1532	C	12	2	60	227.4	227.39	72.369	0.515	0.007	4038	3946	4094
379	U1532	C	12	2	70	227.5	227.49	72.969	0.517	0.007	4038	3947	4095
379	U1532	C	12	2	80	227.6	227.59	72.454	0.516	0.007	4039	3947	4095
379	U1532	C	12	2	90	227.7	227.69	74.384	0.522	0.007	4039	3948	4095
379	U1532	C	12	2	100	227.8	227.78	76.2	0.527	0.007	4040	3949	4096
379	U1532	C	12	2	110	227.9	227.88	78.087	0.533	0.007	4041	3950	4096
379	U1532	C	12	2	120	228	227.98	76.314	0.522	0.007	4041	3951	4096
379	U1532	C	12	2	130	228.1	228.08	76.211	0.522	0.007	4042	3951	4097
379	U1532	C	12	2	140	228.2	228.18	72.073	1.487	0.021	4042	3952	4097
379	U1532	C	12	3	10	228.41	228.39	76.866	1.44	0.019	4043	3954	4098
379	U1532	C	12	3	20	228.51	228.49	75.058	0.523	0.007	4044	3955	4098
379	U1532	C	12	3	30	228.61	228.59	73.061	0.517	0.007	4044	3956	4099
379	U1532	C	12	3	40	228.71	228.69	68.268	0.501	0.007	4045	3956	4099
379	U1532	C	12	3	50	228.81	228.79	66.398	0.495	0.007	4046	3957	4099
379	U1532	C	12	3	60	228.91	228.89	68.052	0.501	0.007	4046	3958	4100
379	U1532	C	12	3	70	229.01	228.99	69.115	0.504	0.007	4047	3959	4100
379	U1532	C	12	3	80	229.11	229.09	68.521	0.503	0.007	4047	3960	4100
379	U1532	C	12	3	90	229.21	229.19	67.884	1.287	0.019	4048	3961	4101
379	U1532	C	12	4	10	229.41	229.38	68.327	1.294	0.019	4049	3962	4101
379	U1532	C	12	4	20	229.51	229.48	69.061	0.503	0.007	4049	3963	4102
379	U1532	C	12	4	30	229.61	229.58	67.515	0.498	0.007	4050	3964	4102
379	U1532	C	12	4	40	229.71	229.68	59.672	0.717	0.012	4051	3965	4102
379	U1532	C	14	1	10	234.8	234.79	73.469	1.382	0.019	4079	4008	4120
379	U1532	C	14	1	20	234.9	234.88	75.068	0.523	0.007	4080	4009	4121
379	U1532	C	14	1	30	235	234.97	75.695	0.525	0.007	4080	4009	4121
379	U1532	C	14	1	40	235.1	235.07	73.088	0.517	0.007	4081	4010	4121
379	U1532	C	14	1	50	235.2	235.16	73.865	0.52	0.007	4081	4011	4122
379	U1532	C	14	1	60	235.3	235.25	76.735	0.529	0.007	4082	4012	4122
379	U1532	C	14	1	70	235.4	235.34	79.465	0.537	0.007	4082	4013	4123
379	U1532	C	14	1	80	235.5	235.43	82.364	0.547	0.007	4083	4014	4123
379	U1532	C	14	1	90	235.6	235.52	81.764	0.545	0.007	4084	4015	4123
379	U1532	C	14	1	100	235.7	235.62	83.04	0.549	0.007	4084	4015	4124
379	U1532	C	14	1	110	235.8	235.71	83.25	0.549	0.007	4085	4016	4124
379	U1532	C	14	1	120	235.9	235.8	79.991	0.534	0.007	4085	4017	4124
379	U1532	C	14	1	130	236	235.89	78.588	0.529	0.007	4086	4018	4125
379	U1532	C	14	1	140	236.1	235.98	76.622	1.436	0.019	4086	4019	4125
379	U1532	C	14	2	10	236.3	236.17	78.234	1.463	0.019	4087	4021	4126
379	U1532	C	14	2	20	236.4	236.26	79.911	0.538	0.007	4088	4022	4126
379	U1532	C	14	2	30	236.5	236.35	83.018	0.548	0.007	4089	4023	4126
379	U1532	C	14	2	40	236.6	236.44	81.198	0.543	0.007	4089	4023	4127
379	U1532	C	14	2	50	236.7	236.53	81.548	0.544	0.007	4090	4024	4127
379	U1532	C	14	2	60	236.8	236.62	85.299	0.555	0.007	4090	4025	4127
379	U1532	C	14	2	70	236.9	236.72	85.489	0.556	0.007	4091	4026	4128
379	U1532	C	14	2	80	237	236.81	84.864	0.554	0.007	4091	4027	4128
379	U1532	C	14	2	90	237.1	236.9	84.264	0.552	0.007	4092	4028	4129
379	U1532	C	14	2	100	237.2	236.99	85.567	0.556	0.007	4092	4028	4129
379	U1532	C	14	2	110	237.3	237.08	86.083	0.558	0.006	4093	4029	4129
379	U1532	C	14	2	120	237.4	237.17	81.22	0.916	0.011	4094	4030	4130
379	U1532	C	14	3	10	237.8	237.54	84.5	1.571	0.019	4096	4034	4131
379	U1532	C	14	3	20	237.9	237.63	83.591	0.549	0.007	4096	4035	4131
379	U1532	C	14	3	30	238	237.72	85.415	0.555	0.006	4097	4035	4132
379	U1532	C	14	3	40	238.1	237.81	82.601	0.547	0.007	4098	4036	4132
379	U1532	C	14	3	50	238.2	237.91	83.245	0.549	0.007	4098	4037	4132
379	U1532	C	14	3	60	238.3	238	84.622	0.553	0.007	4099	4038	4133
379	U1532	C	14	3	70	238.4	238.09	84.695	0.553	0.007	4099	4039	4133
379	U1532	C	14	3	80	238.5	238.18	84.291	0.553	0.007	4100	4040	4133
379	U1532	C	14	3	90	238.6	238.27	84.055	1.019	0.012	4100	4041	4134
379	U1532	C	14	4	10	238.86	238.51	85.454	1.587	0.019	4101	4042	4134
379	U1532	C	14	4	20	238.96	238.6	85.325	0.555	0.007	4102	4043	4135
379	U1532	C	14	4	30	239.06	238.69	85.948	0.557	0.006	4103	4044	4135
379	U1532	C	14	4	40	239.16	238.79	83.401	0.549	0.007	4103	4045	4136
379	U1532	C	14	4	50	239.26	238.88	81.697	0.923	0.011	4104	4046	4136
379	U1532	C	15	1	10	239.5	239.5	73.45	1.381	0.019	4105	4048	4137
379	U1532	C	15	1	20	239.6	239.59	75.715	0.525	0.007	4106	4049	4137
379	U1532	C	15	1	30	239.7	239.69	79.125	0.536	0.007	4106	4050	4138
379	U1532	C	15	1	40	239.8	239.79	78.468	0.534	0.007	4107	4051	4138
379	U1532	C	15	1	50	239.9	239.89	77.565	0.531	0.007	4108	4052	4138
379	U1532	C	15	1	60	240	239.99	79.512	0.538	0.007	4108	4053	4139
379	U1532	C	15	1	70	240.1	240.08	78.649	0.535	0.007	4109	4054	4139
379	U1532	C	15	1	80	240.2	240.18	79.177	0.537	0.007	4109	4055	4139
379	U1532	C	15	1	90	240.3	240.28	80.337	0.54	0.007	4110	4055	4140
379	U1532	C	15	1	100	240.4	240.38	81.263	0.543	0.007	4110	4056	4140
379	U1532	C	15	1	110	240.5	240.47	80.277	0.54	0.007	4111	4057	4140
379	U1532	C	15	1	120	240.6	240.57	78.706	1.613	0.02	4112	4058	4141
379	U1532	C	15	2	10	240.82	240.79	80.001	1.494	0.019	4113	4060	4142
379	U1532	C	15	2	20	240.92	240.88	81.955	0.544	0.007	4113	4061	4142
379	U1532	C	15	2	30	241.02	240.98	80.181	0.539	0.007	4114	4061	4142
379	U1532	C	15	2	40	241.12	241.08	77.415	0.531	0.007	4114	4062	4143
379	U1532	C	15	2	50	241.22	241.18	78.415	0.534	0.007	4115	4063	4143
379	U1532	C	15	2	60	241.32	241.28	80.275	0.54	0.007	4116	4064	4143
379	U1532	C	15	2	70	241.42	241.37	81.182	0.543	0.007	4116	4065	4144
379	U1532	C	15	2	80	241.52	241.47	82.424	0.547	0.007	4117	4066	4144
379	U1532	C	15	2	90	241.62	241.57	80.804	0.542	0.007	4117	4067	4144
379	U1532	C	15	2	100	241.72	241.67	83.67	0.55	0.007	4118	4068	4145
379	U1532	C	15	2	110	241.82	241.76	83.653	0.55	0.007	4118	4069	4145
379	U1532	C	15	2	120	241.92	241.86	83.391	0.544	0.007	4119	4070	4145
379	U1532	C	15	2	130	242.02	241.96	83.912	0.975	0.012	4119	4070	4146
379	U1532	C	15	3	10	242.31	242.24	84.55	1.572	0.019	4121	4073	4147
379	U1532	C	15	3	20	242.41	242.34	85.038	0.554	0.007	4122	4074	4147
379	U1532	C	15	3	30	242.51	242.44	85.998	0.557	0.006	4122	4075	4147
379	U1532	C	15	3	40	242.61	242.54	84.294	0.552	0.007	4123	4076	4148
379	U1532	C	15	3	50	242.71	242.63	85.045	0.554	0.007	4123	4077	4148
379	U1532	C	15	3	60	242.81	242.73	87.539	0.562	0.006	4124	4078	4149
379	U1532	C	15	3	70	242.91	242.83	87.722	0.562	0.006	4125	4078	4149
379	U1532	C	15	3	80	243.01	242.93	87.344	0.562	0.006	4125	4079	4149
379	U1532	C	15	3	90	243.11	243.03	86.837	0.56	0.006	4126	4080	4150
379	U1532	C	15	3	100	243.21	243.12	87.463	0.562	0.006	4126	4081	4150
379	U1532	C	15	3	110	243.31	243.22	86.266	1.034	0.012	4127	4082	4150
379	U1532	C	15	4	10	243.55	243.46	85.245	1.584	0.019	4128	4084	4151
379	U1532	C	15	4	20	243.65	243.55	85.925	0.556	0.006	4129	4085	4151
379	U1532	C	15	4	30	243.75	243.65	86.718	0.559	0.006	4129	4086	4152
379	U1532	C	15	4	40	243.85	243.75	79.01	0.912	0.012	4130	4086	4152
379	U1532	C	16	1	10	244.2	244.19	72.686	1.368	0.019	4132	4090	4153
379	U1532	C	16	1	20	244.3	244.28	78.665	0.534	0.007	4132	4091	4154
379	U1532	C	16	1	30	244.4	244.38	80.058	0.539	0.007	4133	4092	4154
379	U1532	C	16	1	40	244.5	244.47	76.731	0.529	0.007	4134	4093	4155
379	U1532	C	16	1	50	244.6	244.56	76.315	0.527	0.007	4134	4094	4155
379	U1532	C	16	1	60	244.7	244.66	80.369	0.54	0.007	4135	4095	4155
379	U1532	C	16	1	70	244.8	244.75	81.219	0.543	0.007	4135	4095	4156
379	U1532	C	16	1	80	244.9	244.84	79.917	0.539	0.007	4136	4096	4156
379	U1532	C	16	1	90	245	244.93	80.791	0.542	0.007	4136	4097	4156
379	U1532	C	16	1	100	245.1	245.03	83.08	0.549	0.007	4137	4098	4157
379	U1532	C	16	1	110	245.2	245.12	83.92	0.551	0.007	4138	4099	4157
379	U1532	C	16	1	120	245.3	245.21	83.614	0.545	0.007	4138	4100	4157
379	U1532	C	16	1	130	245.4	245.31	81.664	0.539	0.007	4139	4101	4158
379	U1532	C	16	1	140	245.5	245.4	76.888	1.44	0.019	4139	4102	4158
379	U1532	C	16	2	10	245.7	245.58	82.026	1.529	0.019	4140	4104	4159
379	U1532	C	16	2	20	245.8	245.68	81.785	0.544	0.007	4141	4104	4159
379	U1532	C	16	2	30	245.9	245.77	84.171	0.551	0.007	4142	4105	4159
379	U1532	C	16	2	40	246	245.86	79.191	0.536	0.007	4142	4106	4160
379	U1532	C	16	2	50	246.1	245.95	79.545	0.538	0.007	4143	4107	4160
379	U1532	C	16	2	60	246.2	246.05	83.005	0.548	0.007	4143	4108	4160
379	U1532	C	16	2	70	246.3	246.14	84.149	0.552	0.007	4144	4109	4161
379	U1532	C	16	2	80	246.4	246.23	84.731	0.554	0.007	4144	4110	4161
379	U1532	C	16	2	90	246.5	246.32	89.924	0.569	0.006	4145	4111	4162
379	U1532	C	16	2	100	246.6	246.42	101.76	0.603	0.006	4146	4112	4162
379	U1532	C	16	2	110	246.7	246.51	92.367	0.576	0.006	4146	4113	4162
379	U1532	C	16	2	120	246.8	246.6	84.221	0.943	0.011	4147	4114	4163
379	U1532	C	16	3	10	247.2	246.97	85.834	1.594	0.019	4149	4118	4164
379	U1532	C	16	3	20	247.3	247.07	85.695	0.556	0.006	4150	4118	4164
379	U1532	C	16	3	30	247.4	247.16	87.228	0.56	0.006	4150	4119	4165
379	U1532	C	16	3	40	247.5	247.25	85.238	0.555	0.007	4151	4120	4165
379	U1532	C	16	3	50	247.6	247.34	83.368	0.549	0.007	4151	4121	4165
379	U1532	C	16	3	60	247.7	247.44	87.699	0.562	0.006	4152	4122	4166
379	U1532	C	16	3	70	247.8	247.53	88.142	0.564	0.006	4152	4123	4166
379	U1532	C	16	3	80	247.9	247.62	87.421	0.562	0.006	4153	4124	4166
379	U1532	C	16	3	90	248	247.72	85.744	0.557	0.006	4154	4125	4167
379	U1532	C	16	3	100	248.1	247.81	87.927	0.563	0.006	4154	4126	4167
379	U1532	C	16	3	110	248.2	247.9	87.405	1.012	0.012	4155	4127	4167
379	U1532	C	16	4	10	248.49	248.17	85.728	1.592	0.019	4156	4129	4168
379	U1532	C	16	4	20	248.59	248.26	85.725	0.556	0.006	4156	4130	4169
379	U1532	C	16	4	30	248.69	248.35	85.638	0.556	0.006	4157	4131	4169
379	U1532	C	16	4	40	248.79	248.45	81.395	1.666	0.02	4158	4132	4169
379	U1532	C	17	1	10	248.9	248.89	80.506	1.502	0.019	4159	4134	4170
379	U1532	C	17	1	20	249	248.99	82.225	0.545	0.007	4159	4135	4170
379	U1532	C	17	1	30	249.1	249.08	84.675	0.553	0.007	4160	4136	4171
379	U1532	C	17	1	40	249.2	249.17	81.508	0.544	0.007	4160	4137	4171
379	U1532	C	17	1	50	249.3	249.26	82.525	0.547	0.007	4161	4138	4171
379	U1532	C	17	1	60	249.4	249.35	84.659	0.553	0.007	4162	4139	4172
379	U1532	C	17	1	70	249.5	249.45	86.142	0.558	0.006	4162	4140	4172
379	U1532	C	17	1	80	249.6	249.54	84.587	0.553	0.007	4163	4141	4172
379	U1532	C	17	1	90	249.7	249.63	84.574	0.553	0.007	4163	4142	4173
379	U1532	C	17	1	100	249.8	249.72	86.04	0.558	0.006	4164	4143	4173
379	U1532	C	17	1	110	249.9	249.82	87.327	0.561	0.006	4164	4144	4173
379	U1532	C	17	1	120	250	249.91	91.194	0.568	0.006	4165	4145	4174
379	U1532	C	17	1	130	250.1	250	86.508	0.554	0.006	4166	4146	4174
379	U1532	C	17	2	10	250.4	250.28	85.207	1.583	0.019	4167	4149	4175
379	U1532	C	17	2	20	250.5	250.37	84.435	0.552	0.007	4168	4150	4176
379	U1532	C	17	2	30	250.6	250.47	86.731	0.559	0.006	4169	4151	4176
379	U1532	C	17	2	40	250.7	250.56	84.518	0.553	0.007	4169	4152	4176
379	U1532	C	17	2	50	250.8	250.65	84.701	0.553	0.007	4170	4153	4177
379	U1532	C	17	2	60	250.9	250.74	86.015	0.557	0.006	4170	4154	4177
379	U1532	C	17	2	70	251	250.84	87.119	0.561	0.006	4171	4155	4177
379	U1532	C	17	2	80	251.1	250.93	86.104	0.558	0.006	4171	4156	4178
379	U1532	C	17	2	90	251.2	251.02	86.037	0.558	0.006	4172	4157	4178
379	U1532	C	17	2	100	251.3	251.11	86.963	0.56	0.006	4173	4158	4178
379	U1532	C	17	2	110	251.4	251.21	89.437	0.568	0.006	4173	4159	4179
379	U1532	C	17	2	120	251.5	251.3	88.431	0.559	0.006	4174	4160	4179
379	U1532	C	17	2	130	251.6	251.39	84.944	0.549	0.006	4174	4161	4179
379	U1532	C	17	2	140	251.7	251.48	83.507	1.554	0.019	4175	4162	4180
379	U1532	C	17	3	10	251.9	251.67	87.441	1.621	0.019	4176	4164	4180
379	U1532	C	17	3	20	252	251.76	87.705	0.562	0.006	4177	4166	4181
379	U1532	C	17	3	30	252.1	251.85	86.861	0.559	0.006	4177	4167	4181
379	U1532	C	17	3	40	252.2	251.95	84.675	0.553	0.007	4178	4168	4182
379	U1532	C	17	3	50	252.3	252.04	86.228	0.558	0.006	4178	4169	4182
379	U1532	C	17	3	60	252.4	252.13	88.592	0.565	0.006	4179	4170	4182
379	U1532	C	17	3	70	252.5	252.22	87.829	0.563	0.006	4180	4171	4183
379	U1532	C	17	3	80	252.6	252.32	87.374	0.562	0.006	4180	4172	4183
379	U1532	C	17	3	90	252.7	252.41	86.341	0.559	0.006	4181	4174	4183
379	U1532	C	17	3	100	252.8	252.5	88.263	0.564	0.006	4181	4175	4184
379	U1532	C	17	3	110	252.9	252.59	86.581	1.044	0.012	4182	4176	4184
379	U1532	C	17	4	10	253.16	252.83	86.317	1.602	0.019	4183	4178	4185
379	U1532	C	17	4	20	253.26	252.93	85.075	0.554	0.007	4184	4180	4185
379	U1532	C	17	4	30	253.36	253.02	85.265	0.555	0.007	4184	4181	4185
379	U1532	C	17	4	40	253.46	253.11	80.752	1.654	0.02	4185	4182	4186
379	U1532	C	18	1	10	253.6	253.6	77.409	1.449	0.019	4186	4184	4187
379	U1532	C	18	1	20	253.7	253.69	78.855	0.535	0.007	4187	4185	4187
379	U1532	C	18	1	30	253.8	253.79	80.171	0.539	0.007	4187	4186	4187
379	U1532	C	18	1	40	253.9	253.88	78.621	0.535	0.007	4187	4187	4188
379	U1532	C	18	1	50	254	253.98	78.978	0.536	0.007	4188	4187	4189
379	U1532	C	18	1	60	254.1	254.07	82.022	0.545	0.007	4188	4187	4189
379	U1532	C	18	1	70	254.2	254.17	80.389	0.54	0.007	4188	4188	4190
379	U1532	C	18	1	80	254.3	254.26	81.141	0.543	0.007	4189	4188	4190
379	U1532	C	18	1	90	254.4	254.36	82.997	0.549	0.007	4189	4188	4191
379	U1532	C	18	1	100	254.5	254.46	86.147	0.558	0.006	4190	4188	4191
379	U1532	C	18	1	110	254.6	254.55	84.54	0.553	0.007	4190	4188	4192
379	U1532	C	18	1	120	254.7	254.65	83.564	0.545	0.007	4190	4188	4193
379	U1532	C	18	1	130	254.8	254.74	83.548	0.545	0.007	4191	4189	4193
379	U1532	C	18	1	140	254.9	254.84	81.527	1.669	0.02	4191	4189	4194
379	U1532	C	18	2	10	255.11	255.04	82.695	1.54	0.019	4192	4189	4195
379	U1532	C	18	2	20	255.21	255.13	81.628	0.543	0.007	4192	4189	4196
379	U1532	C	18	2	30	255.31	255.23	83.188	0.548	0.007	4192	4189	4196
379	U1532	C	18	2	40	255.41	255.32	80.731	0.541	0.007	4193	4189	4197
379	U1532	C	18	2	50	255.51	255.42	80.068	0.539	0.007	4193	4190	4197
379	U1532	C	18	2	60	255.61	255.52	83.842	0.551	0.007	4193	4190	4198
379	U1532	C	18	2	70	255.71	255.61	83.299	0.549	0.007	4194	4190	4199
379	U1532	C	18	2	80	255.81	255.71	83.861	0.551	0.007	4194	4190	4199
379	U1532	C	18	2	90	255.91	255.8	84.717	0.554	0.007	4194	4190	4200
379	U1532	C	18	2	100	256.01	255.9	85.03	0.555	0.007	4195	4190	4200
379	U1532	C	18	2	110	256.11	255.99	84.84	0.554	0.007	4195	4191	4201
379	U1532	C	18	2	120	256.21	256.09	81.625	0.985	0.012	4196	4191	4201
379	U1532	C	18	3	10	256.6	256.46	84.436	1.57	0.019	4197	4191	4204
379	U1532	C	18	3	20	256.7	256.56	85.398	0.555	0.006	4197	4192	4204
379	U1532	C	18	3	30	256.8	256.65	84.281	0.552	0.007	4198	4192	4205
379	U1532	C	18	3	40	256.9	256.75	83.535	0.55	0.007	4198	4192	4206
379	U1532	C	18	3	50	257	256.84	83.918	0.551	0.007	4198	4192	4206
379	U1532	C	18	3	60	257.1	256.94	86.285	0.558	0.006	4199	4192	4207
379	U1532	C	18	3	70	257.2	257.04	87.562	0.562	0.006	4199	4192	4207
379	U1532	C	18	3	80	257.3	257.13	86.924	0.56	0.006	4199	4193	4208
379	U1532	C	18	3	90	257.4	257.23	87.261	0.561	0.006	4200	4193	4208
379	U1532	C	18	3	100	257.5	257.32	85.893	0.557	0.006	4200	4193	4209
379	U1532	C	18	3	110	257.6	257.42	84.984	1.735	0.02	4200	4193	4210
379	U1532	C	18	4	10	257.81	257.62	87.115	1.616	0.019	4201	4194	4211
379	U1532	C	18	4	20	257.91	257.71	86.458	0.558	0.006	4201	4194	4211
379	U1532	C	18	4	30	258.01	257.81	85.751	0.556	0.006	4202	4194	4212
379	U1532	C	18	4	40	258.11	257.9	82.53	1.537	0.019	4202	4194	4212
379	U1532	C	19	1	10	258.3	258.3	63.817	1.217	0.019	4203	4194	4214
379	U1532	C	19	1	20	258.4	258.4	69.815	0.506	0.007	4203	4195	4214
379	U1532	C	19	1	30	258.5	258.5	73.365	0.518	0.007	4204	4195	4215
379	U1532	C	19	1	40	258.6	258.6	70.038	0.507	0.007	4204	4195	4215
379	U1532	C	19	1	50	258.7	258.7	69.331	0.505	0.007	4204	4195	4216
379	U1532	C	19	1	60	258.8	258.8	70.489	0.509	0.007	4205	4195	4216
379	U1532	C	19	1	70	258.9	258.9	71.322	0.512	0.007	4205	4195	4217
379	U1532	C	19	1	80	259	259	71.544	0.513	0.007	4205	4196	4218
379	U1532	C	19	1	90	259.1	259.1	71.067	0.511	0.007	4206	4196	4218
379	U1532	C	19	1	100	259.2	259.2	72.817	0.517	0.007	4206	4196	4219
379	U1532	C	19	1	110	259.3	259.3	74.227	0.521	0.007	4206	4196	4219
379	U1532	C	19	1	120	259.4	259.4	72.171	0.509	0.007	4207	4196	4220
379	U1532	C	19	1	130	259.5	259.5	69.761	0.501	0.007	4207	4197	4220
379	U1532	C	19	2	10	259.81	259.81	73.454	1.382	0.019	4208	4197	4222
379	U1532	C	19	2	20	259.91	259.91	72.138	0.514	0.007	4208	4197	4223
379	U1532	C	19	2	30	260.01	260.01	74.718	0.522	0.007	4209	4198	4223
379	U1532	C	19	2	40	260.11	260.11	70.641	0.509	0.007	4209	4198	4224
379	U1532	C	19	2	50	260.21	260.21	71.425	0.512	0.007	4210	4198	4224
379	U1532	C	19	2	60	260.31	260.31	73.649	0.519	0.007	4210	4198	4225
379	U1532	C	19	2	70	260.41	260.41	74.219	0.521	0.007	4210	4198	4225
379	U1532	C	19	2	80	260.51	260.51	75.051	0.524	0.007	4211	4198	4226
379	U1532	C	19	2	90	260.61	260.61	75.487	0.525	0.007	4211	4199	4227
379	U1532	C	19	2	100	260.71	260.71	76.313	0.528	0.007	4211	4199	4227
379	U1532	C	19	2	110	260.81	260.81	75.575	0.868	0.011	4212	4199	4228
379	U1532	C	19	3	10	261.06	261.06	74.692	1.403	0.019	4212	4199	4229
379	U1532	C	19	3	20	261.16	261.16	74.045	0.52	0.007	4213	4200	4229
379	U1532	C	19	3	30	261.26	261.26	72.928	0.516	0.007	4213	4200	4230
379	U1532	C	19	3	40	261.36	261.36	69.267	0.837	0.012	4213	4200	4230
379	U1532	C	22	1	10	281.5	281.5	63.786	1.216	0.019	4287	4274	4295
379	U1532	C	22	1	20	281.6	281.6	64.795	0.489	0.008	4287	4275	4295
379	U1532	C	22	1	30	281.7	281.7	67.278	0.498	0.007	4287	4276	4295
379	U1532	C	22	1	40	281.8	281.8	63.598	0.486	0.008	4288	4276	4295
379	U1532	C	22	1	50	281.9	281.9	63.325	0.485	0.008	4288	4277	4295
379	U1532	C	22	1	60	282	282	64.615	0.489	0.008	4289	4277	4296
379	U1532	C	22	1	70	282.1	282.1	64.425	0.489	0.008	4289	4278	4296
379	U1532	C	22	1	80	282.2	282.2	64.767	0.49	0.008	4289	4278	4296
379	U1532	C	22	1	90	282.3	282.3	65.747	0.493	0.008	4290	4279	4297
379	U1532	C	22	1	100	282.4	282.4	65.923	0.494	0.007	4290	4279	4297
379	U1532	C	22	1	110	282.5	282.5	66.677	0.496	0.007	4290	4280	4297
379	U1532	C	22	1	120	282.6	282.6	64.724	0.484	0.007	4291	4280	4297
379	U1532	C	22	1	130	282.7	282.7	63.991	0.481	0.008	4291	4281	4298
379	U1532	C	22	1	140	282.8	282.8	61.754	1.29	0.021	4292	4282	4298
379	U1532	C	22	2	10	283.01	283.01	67.172	1.274	0.019	4292	4283	4299
379	U1532	C	22	2	20	283.11	283.11	66.885	0.496	0.007	4293	4283	4299
379	U1532	C	22	2	30	283.21	283.21	66.231	0.494	0.007	4293	4284	4299
379	U1532	C	22	2	40	283.31	283.31	62.878	0.483	0.008	4293	4284	4300
379	U1532	C	22	2	50	283.41	283.41	63.435	0.485	0.008	4294	4285	4300
379	U1532	C	22	2	60	283.51	283.51	64.189	0.488	0.008	4294	4285	4301
379	U1532	C	22	2	70	283.61	283.61	62.239	0.481	0.008	4295	4286	4301
379	U1532	C	22	2	80	283.71	283.71	61.027	0.477	0.008	4295	4286	4301
379	U1532	C	22	2	90	283.81	283.81	57.171	0.464	0.008	4295	4287	4302
379	U1532	C	22	2	100	283.91	283.91	45.3	0.418	0.009	4296	4287	4302
379	U1532	C	22	2	110	284.01	284.01	34.697	0.374	0.011	4296	4288	4303
379	U1532	C	22	2	120	284.11	284.11	34.178	0.364	0.011	4296	4288	4303
379	U1532	C	22	2	130	284.21	284.21	33.968	0.363	0.011	4297	4289	4304
379	U1532	C	22	2	140	284.31	284.31	33.024	0.692	0.021	4297	4289	4304
379	U1532	C	22	3	10	284.51	284.51	39.96	0.81	0.02	4298	4290	4306
379	U1532	C	22	3	20	284.61	284.61	44.598	0.415	0.009	4298	4291	4306
379	U1532	C	22	3	30	284.71	284.71	48.118	0.429	0.009	4298	4291	4307
379	U1532	C	22	3	40	284.81	284.81	51.121	0.441	0.009	4299	4291	4307
379	U1532	C	22	3	50	284.91	284.91	56.461	0.46	0.008	4299	4292	4308
379	U1532	C	22	3	60	285.01	285.01	59.512	0.471	0.008	4299	4292	4309
379	U1532	C	22	3	70	285.11	285.11	62.672	0.483	0.008	4300	4293	4309
379	U1532	C	22	3	80	285.21	285.21	63.817	0.487	0.008	4300	4293	4310
379	U1532	C	22	3	90	285.31	285.31	64.804	0.49	0.008	4300	4294	4311
379	U1532	C	22	3	100	285.41	285.41	69.363	0.505	0.007	4301	4294	4311
379	U1532	C	22	3	110	285.51	285.51	69.58	0.506	0.007	4301	4295	4312
379	U1532	C	22	3	120	285.61	285.61	69.545	0.868	0.012	4302	4295	4313
379	U1532	C	22	4	10	286.02	286.02	71.295	1.345	0.019	4303	4297	4315
379	U1532	C	22	4	20	286.12	286.12	72.581	0.515	0.007	4304	4297	4316
379	U1532	C	22	4	30	286.22	286.22	73.881	0.519	0.007	4304	4297	4317
379	U1532	C	22	4	40	286.32	286.32	70.588	0.509	0.007	4305	4298	4317
379	U1532	C	22	4	50	286.42	286.42	70.215	0.508	0.007	4305	4298	4318
379	U1532	C	22	4	60	286.52	286.52	74.835	0.523	0.007	4305	4298	4319
379	U1532	C	22	4	70	286.62	286.62	75.062	0.524	0.007	4306	4299	4320
379	U1532	C	22	4	80	286.72	286.72	74.144	0.521	0.007	4306	4299	4320
379	U1532	C	22	4	90	286.82	286.82	72.881	0.517	0.007	4307	4299	4321
379	U1532	C	22	4	100	286.92	286.92	74.187	0.521	0.007	4307	4300	4322
379	U1532	C	22	4	110	287.02	287.02	74.003	0.52	0.007	4308	4300	4323
379	U1532	C	22	4	120	287.12	287.12	71.204	0.506	0.007	4308	4300	4323
379	U1532	C	22	4	130	287.22	287.22	70.204	0.826	0.012	4308	4301	4324
379	U1532	C	23	1	10	291.1	291.1	69.619	1.316	0.019	4328	4314	4355
379	U1532	C	23	1	20	291.2	291.19	74.861	0.522	0.007	4328	4314	4355
379	U1532	C	23	1	30	291.3	291.29	75.718	0.525	0.007	4329	4315	4356
379	U1532	C	23	1	40	291.4	291.39	72.648	0.516	0.007	4329	4315	4357
379	U1532	C	23	1	50	291.5	291.49	74.041	0.52	0.007	4330	4315	4358
379	U1532	C	23	1	60	291.6	291.58	75.325	0.524	0.007	4331	4316	4359
379	U1532	C	23	1	70	291.7	291.68	76.402	0.528	0.007	4331	4316	4359
379	U1532	C	23	1	80	291.8	291.78	76.207	0.528	0.007	4332	4316	4360
379	U1532	C	23	1	90	291.9	291.87	76.587	0.529	0.007	4332	4316	4361
379	U1532	C	23	1	100	292	291.97	77.13	0.53	0.007	4333	4317	4362
379	U1532	C	23	1	110	292.1	292.07	76.95	0.53	0.007	4333	4317	4362
379	U1532	C	23	1	120	292.2	292.17	75.274	0.519	0.007	4334	4317	4363
379	U1532	C	23	1	130	292.3	292.26	73.541	0.513	0.007	4334	4318	4364
379	U1532	C	23	1	140	292.4	292.36	71.192	1.343	0.019	4335	4318	4365
379	U1532	C	23	2	10	292.6	292.55	74.464	1.399	0.019	4336	4318	4366
379	U1532	C	23	2	20	292.7	292.65	75.011	0.523	0.007	4336	4319	4367
379	U1532	C	23	2	30	292.8	292.75	75.045	0.523	0.007	4337	4319	4368
379	U1532	C	23	2	40	292.9	292.84	73.151	0.517	0.007	4337	4319	4368
379	U1532	C	23	2	50	293	292.94	74.068	0.52	0.007	4338	4320	4369
379	U1532	C	23	2	60	293.1	293.04	75.482	0.525	0.007	4338	4320	4370
379	U1532	C	23	2	70	293.2	293.13	74.545	0.522	0.007	4339	4320	4371
379	U1532	C	23	2	80	293.3	293.23	74.674	0.523	0.007	4339	4320	4371
379	U1532	C	23	2	90	293.4	293.33	74.997	0.524	0.007	4340	4321	4372
379	U1532	C	23	2	100	293.5	293.43	77.32	0.531	0.007	4340	4321	4373
379	U1532	C	23	2	110	293.6	293.52	77.307	0.531	0.007	4341	4321	4374
379	U1532	C	23	2	120	293.7	293.62	75.328	0.519	0.007	4341	4322	4374
379	U1532	C	23	2	130	293.8	293.72	73.878	0.514	0.007	4342	4322	4375
379	U1532	C	23	2	140	293.9	293.81	71.059	1.468	0.021	4342	4322	4376
379	U1532	C	23	3	10	294.11	294.02	74.734	1.404	0.019	4343	4323	4377
379	U1532	C	23	3	20	294.21	294.12	74.998	0.523	0.007	4344	4323	4378
379	U1532	C	23	3	30	294.31	294.21	75.308	0.524	0.007	4344	4323	4379
379	U1532	C	23	3	40	294.41	294.31	71.661	0.512	0.007	4345	4324	4380
379	U1532	C	23	3	50	294.51	294.41	72.968	0.517	0.007	4345	4324	4380
379	U1532	C	23	3	60	294.61	294.5	75.242	0.524	0.007	4346	4324	4381
379	U1532	C	23	3	70	294.71	294.6	75.339	0.524	0.007	4346	4324	4382
379	U1532	C	23	3	80	294.81	294.7	74.321	0.522	0.007	4347	4325	4382
379	U1532	C	23	3	90	294.91	294.79	74.704	0.523	0.007	4347	4325	4383
379	U1532	C	23	3	100	295.01	294.89	75.813	0.526	0.007	4348	4325	4384
379	U1532	C	23	3	110	295.11	294.99	77.67	0.532	0.007	4348	4326	4384
379	U1532	C	23	3	120	295.21	295.08	74.917	0.858	0.011	4349	4326	4385
379	U1532	C	23	4	10	295.63	295.49	72.359	1.363	0.019	4351	4327	4388
379	U1532	C	23	4	20	295.73	295.59	73.041	0.516	0.007	4351	4327	4389
379	U1532	C	23	4	30	295.83	295.69	73.351	0.517	0.007	4352	4328	4389
379	U1532	C	23	4	40	295.93	295.78	69.841	0.507	0.007	4352	4328	4390
379	U1532	C	23	4	50	296.03	295.88	69.761	0.506	0.007	4353	4328	4391
379	U1532	C	23	4	60	296.13	295.98	71.222	0.511	0.007	4353	4328	4391
379	U1532	C	23	4	70	296.23	296.07	69.579	0.506	0.007	4354	4329	4392
379	U1532	C	23	4	80	296.33	296.17	56.377	0.461	0.008	4354	4329	4392
379	U1532	C	23	4	90	296.43	296.27	48.831	0.433	0.009	4355	4329	4393
379	U1532	C	23	4	100	296.53	296.37	49.977	0.437	0.009	4355	4330	4394
379	U1532	C	23	4	110	296.63	296.46	55.34	0.457	0.008	4356	4330	4394
379	U1532	C	23	4	120	296.73	296.56	59.066	0.761	0.013	4356	4330	4395
379	U1532	C	23	5	10	296.99	296.81	62.943	1.202	0.019	4357	4331	4396
379	U1532	C	23	5	20	297.09	296.91	66.668	0.495	0.007	4358	4331	4397
379	U1532	C	23	5	30	297.19	297.01	68.228	0.501	0.007	4358	4331	4397
379	U1532	C	23	5	40	297.29	297.1	65.341	0.492	0.008	4359	4332	4398
379	U1532	C	23	5	50	297.39	297.2	66.968	0.497	0.007	4359	4332	4399
379	U1532	C	23	5	60	297.49	297.3	70.622	0.509	0.007	4360	4332	4399
379	U1532	C	23	5	70	297.59	297.39	71.735	0.513	0.007	4360	4333	4400
379	U1532	C	23	5	80	297.69	297.49	72.204	0.515	0.007	4361	4333	4400
379	U1532	C	23	5	90	297.79	297.59	73.091	0.518	0.007	4361	4333	4401
379	U1532	C	23	5	100	297.89	297.69	74.36	0.522	0.007	4362	4333	4402
379	U1532	C	23	5	110	297.99	297.78	73	0.517	0.007	4362	4334	4402
379	U1532	C	23	5	120	298.09	297.88	71.308	0.506	0.007	4363	4334	4403
379	U1532	C	23	5	130	298.19	297.98	70.228	0.502	0.007	4363	4334	4403
379	U1532	C	23	5	140	298.29	298.07	68.862	1.303	0.019	4364	4335	4404
379	U1532	C	23	6	10	298.49	298.27	72.146	1.359	0.019	4365	4335	4405
379	U1532	C	23	6	20	298.59	298.37	72.621	0.515	0.007	4365	4336	4406
379	U1532	C	23	6	30	298.69	298.46	71.945	0.513	0.007	4366	4336	4406
379	U1532	C	23	6	40	298.79	298.56	69.661	0.506	0.007	4366	4336	4407
379	U1532	C	23	6	50	298.89	298.66	70.081	0.507	0.007	4367	4336	4407
379	U1532	C	23	6	60	298.99	298.75	71.599	0.512	0.007	4367	4337	4408
379	U1532	C	23	6	70	299.09	298.85	72.509	0.515	0.007	4368	4337	4408
379	U1532	C	23	6	80	299.19	298.95	73.334	0.518	0.007	4368	4337	4409
379	U1532	C	23	6	90	299.29	299.04	71.054	0.511	0.007	4369	4338	4409
379	U1532	C	23	6	100	299.39	299.14	72.937	0.517	0.007	4369	4338	4410
379	U1532	C	23	6	110	299.49	299.24	72.397	0.515	0.007	4370	4338	4410
379	U1532	C	23	6	120	299.59	299.34	72.322	0.865	0.012	4371	4339	4411
379	U1532	C	23	7	10	299.81	299.55	69.502	1.314	0.019	4372	4340	4412
379	U1532	C	23	7	20	299.91	299.65	69.218	0.504	0.007	4373	4340	4413
379	U1532	C	23	7	30	300.01	299.74	72.875	0.516	0.007	4373	4340	4413
379	U1532	C	23	7	40	300.11	299.84	69.221	0.504	0.007	4374	4340	4414
379	U1532	C	23	7	50	300.21	299.94	70.592	0.882	0.012	4374	4341	4414
379	U1532	C	24	1	10	300.6	300.6	73.127	1.376	0.019	4376	4342	4416
379	U1532	C	24	1	20	300.7	300.7	76.295	0.527	0.007	4377	4342	4417
379	U1532	C	24	1	30	300.8	300.8	76.968	0.529	0.007	4377	4343	4417
379	U1532	C	24	1	40	300.9	300.9	72.575	0.515	0.007	4378	4343	4418
379	U1532	C	24	1	50	301	301	71.618	0.512	0.007	4378	4343	4418
379	U1532	C	24	1	60	301.1	301.1	72.049	0.514	0.007	4379	4344	4419
379	U1532	C	24	1	70	301.2	301.2	74.919	0.523	0.007	4379	4344	4419
379	U1532	C	24	1	80	301.3	301.3	75.301	0.525	0.007	4380	4344	4420
379	U1532	C	24	1	90	301.4	301.4	71.474	0.512	0.007	4380	4345	4420
379	U1532	C	24	1	100	301.5	301.5	73.783	0.52	0.007	4381	4345	4421
379	U1532	C	24	1	110	301.6	301.6	73.33	0.518	0.007	4381	4345	4421
379	U1532	C	24	1	120	301.7	301.7	71.691	0.507	0.007	4382	4346	4421
379	U1532	C	24	1	130	301.8	301.8	69.518	0.5	0.007	4382	4346	4422
379	U1532	C	24	1	140	301.9	301.9	68.425	1.295	0.019	4383	4346	4422
379	U1532	C	24	2	10	302.1	302.1	72.044	1.357	0.019	4384	4347	4423
379	U1532	C	24	2	20	302.2	302.2	71.565	0.512	0.007	4385	4347	4424
379	U1532	C	24	2	30	302.3	302.3	74.651	0.522	0.007	4385	4347	4424
379	U1532	C	24	2	40	302.4	302.4	70.331	0.508	0.007	4386	4348	4425
379	U1532	C	24	2	50	302.5	302.5	71.911	0.513	0.007	4386	4348	4425
379	U1532	C	24	2	60	302.6	302.6	74.112	0.521	0.007	4387	4348	4425
379	U1532	C	24	2	70	302.7	302.7	73.975	0.52	0.007	4387	4349	4426
379	U1532	C	24	2	80	302.8	302.8	73.361	0.519	0.007	4388	4349	4426
379	U1532	C	24	2	90	302.9	302.9	73.024	0.517	0.007	4388	4349	4427
379	U1532	C	24	2	100	303	303	72.7	0.516	0.007	4389	4350	4427
379	U1532	C	24	2	110	303.1	303.1	72.813	0.517	0.007	4389	4350	4427
379	U1532	C	24	2	120	303.2	303.2	72.364	0.509	0.007	4390	4350	4428
379	U1532	C	24	2	130	303.3	303.3	72.638	0.51	0.007	4390	4351	4428
379	U1532	C	24	2	140	303.4	303.4	69.45	1.437	0.021	4391	4351	4429
379	U1532	C	24	3	10	303.61	303.61	72.412	1.364	0.019	4392	4352	4429
379	U1532	C	24	3	20	303.71	303.71	72.475	0.515	0.007	4392	4352	4430
379	U1532	C	24	3	30	303.81	303.81	73.921	0.519	0.007	4393	4352	4430
379	U1532	C	24	3	40	303.91	303.91	70.095	0.507	0.007	4394	4353	4431
379	U1532	C	24	3	50	304.01	304.01	70.045	0.507	0.007	4394	4353	4431
379	U1532	C	24	3	60	304.11	304.11	71.845	0.513	0.007	4395	4354	4431
379	U1532	C	24	3	70	304.21	304.21	72.929	0.517	0.007	4395	4354	4432
379	U1532	C	24	3	80	304.31	304.31	73.274	0.518	0.007	4396	4354	4432
379	U1532	C	24	3	90	304.41	304.41	73.907	0.52	0.007	4396	4355	4433
379	U1532	C	24	3	100	304.51	304.51	76.16	0.527	0.007	4397	4355	4433
379	U1532	C	24	3	110	304.61	304.61	75.017	0.524	0.007	4397	4355	4433
379	U1532	C	24	3	120	304.71	304.71	72.674	0.838	0.012	4398	4356	4434
379	U1532	C	24	4	10	305.11	305.11	74.567	1.401	0.019	4400	4357	4435
379	U1532	C	24	4	20	305.21	305.21	72.995	0.516	0.007	4401	4357	4436
379	U1532	C	24	4	30	305.31	305.31	74.145	0.52	0.007	4401	4358	4436
379	U1532	C	24	4	40	305.41	305.41	71.608	0.512	0.007	4402	4358	4436
379	U1532	C	24	4	50	305.51	305.51	72.581	0.515	0.007	4402	4359	4437
379	U1532	C	24	4	60	305.61	305.61	74.012	0.52	0.007	4403	4359	4437
379	U1532	C	24	4	70	305.71	305.71	74.549	0.522	0.007	4403	4359	4437
379	U1532	C	24	4	80	305.81	305.81	75.114	0.524	0.007	4404	4360	4438
379	U1532	C	24	4	90	305.91	305.91	76.951	0.53	0.007	4404	4360	4438
379	U1532	C	24	4	100	306.01	306.01	77.722	0.532	0.007	4405	4361	4439
379	U1532	C	24	4	110	306.11	306.11	77.437	0.531	0.007	4405	4361	4439
379	U1532	C	24	4	120	306.21	306.21	75.394	0.519	0.007	4406	4361	4439
379	U1532	C	24	4	130	306.31	306.31	73.454	0.513	0.007	4407	4362	4440
379	U1532	C	24	4	140	306.41	306.41	72.2	1.49	0.021	4407	4362	4440
379	U1532	C	24	5	10	306.61	306.61	75.684	1.42	0.019	4408	4363	4441
379	U1532	C	24	5	20	306.71	306.71	75.545	0.524	0.007	4409	4363	4441
379	U1532	C	24	5	30	306.81	306.81	75.818	0.525	0.007	4409	4364	4441
379	U1532	C	24	5	40	306.91	306.91	73.348	0.518	0.007	4410	4364	4442
379	U1532	C	24	5	50	307.01	307.01	73.981	0.52	0.007	4410	4364	4442
379	U1532	C	24	5	60	307.11	307.11	74.549	0.522	0.007	4411	4365	4443
379	U1532	C	24	5	70	307.21	307.21	74.149	0.521	0.007	4411	4365	4443
379	U1532	C	24	5	80	307.31	307.31	76.824	0.53	0.007	4412	4366	4443
379	U1532	C	24	5	90	307.41	307.41	76.087	0.527	0.007	4413	4366	4444
379	U1532	C	24	5	100	307.51	307.51	78.02	0.533	0.007	4413	4367	4444
379	U1532	C	24	5	110	307.61	307.61	79.503	0.538	0.007	4414	4367	4444
379	U1532	C	24	5	120	307.71	307.71	76.641	0.523	0.007	4414	4367	4445
379	U1532	C	24	5	130	307.81	307.81	74.213	0.881	0.012	4415	4368	4445
379	U1532	C	24	6	10	308.1	308.1	77.706	1.454	0.019	4416	4369	4446
379	U1532	C	24	6	20	308.2	308.2	76.051	0.526	0.007	4417	4370	4446
379	U1532	C	24	6	30	308.3	308.3	76.515	0.528	0.007	4418	4370	4447
379	U1532	C	24	6	40	308.4	308.4	73.373	0.91	0.012	4418	4371	4447
379	U1532	C	25	1	10	310.2	310.2	70.854	1.337	0.019	4428	4379	4454
379	U1532	C	25	1	20	310.3	310.29	74.605	0.521	0.007	4429	4380	4454
379	U1532	C	25	1	30	310.4	310.39	77.231	0.53	0.007	4429	4380	4454
379	U1532	C	25	1	40	310.5	310.49	73.835	0.52	0.007	4430	4381	4455
379	U1532	C	25	1	50	310.6	310.58	74.378	0.521	0.007	4430	4382	4455
379	U1532	C	25	1	60	310.7	310.68	75.149	0.524	0.007	4431	4382	4455
379	U1532	C	25	1	70	310.8	310.77	76.325	0.528	0.007	4432	4383	4456
379	U1532	C	25	1	80	310.9	310.87	74.777	0.523	0.007	4432	4383	4456
379	U1532	C	25	1	90	311	310.97	74.791	0.523	0.007	4433	4384	4456
379	U1532	C	25	1	100	311.1	311.06	76.987	0.53	0.007	4433	4384	4457
379	U1532	C	25	1	110	311.2	311.16	76.877	0.53	0.007	4434	4385	4457
379	U1532	C	25	1	120	311.3	311.26	75.268	0.519	0.007	4434	4386	4457
379	U1532	C	25	1	130	311.4	311.35	75.775	0.896	0.012	4435	4386	4458
379	U1532	C	25	2	10	311.69	311.63	75.418	1.415	0.019	4436	4387	4458
379	U1532	C	25	2	20	311.79	311.73	76.575	0.528	0.007	4437	4388	4459
379	U1532	C	25	2	30	311.89	311.82	77.771	0.532	0.007	4437	4389	4459
379	U1532	C	25	2	40	311.99	311.92	73.548	0.519	0.007	4438	4389	4459
379	U1532	C	25	2	50	312.09	312.02	74.575	0.522	0.007	4438	4390	4460
379	U1532	C	25	2	60	312.19	312.11	76.239	0.527	0.007	4439	4390	4460
379	U1532	C	25	2	70	312.29	312.21	75.635	0.525	0.007	4439	4391	4460
379	U1532	C	25	2	80	312.39	312.31	74.781	0.523	0.007	4440	4392	4461
379	U1532	C	25	2	90	312.49	312.4	75.907	0.527	0.007	4441	4392	4461
379	U1532	C	25	2	100	312.59	312.5	78.03	0.533	0.007	4441	4393	4462
379	U1532	C	25	2	110	312.69	312.6	74.833	0.523	0.007	4442	4394	4462
379	U1532	C	25	2	120	312.79	312.69	73.468	0.513	0.007	4442	4394	4462
379	U1532	C	25	2	130	312.89	312.79	72.331	0.509	0.007	4443	4395	4463
379	U1532	C	25	2	140	312.99	312.89	68.443	1.418	0.021	4443	4396	4463
379	U1532	C	25	3	10	313.19	313.08	75.775	1.421	0.019	4445	4397	4464
379	U1532	C	25	3	20	313.29	313.18	75.655	0.525	0.007	4445	4398	4464
379	U1532	C	25	3	30	313.39	313.27	77.715	0.531	0.007	4446	4399	4464
379	U1532	C	25	3	40	313.49	313.37	74.871	0.523	0.007	4446	4399	4465
379	U1532	C	25	3	50	313.59	313.46	75.288	0.524	0.007	4447	4400	4465
379	U1532	C	25	3	60	313.69	313.56	77.512	0.531	0.007	4447	4401	4465
379	U1532	C	25	3	70	313.79	313.66	77.505	0.531	0.007	4448	4401	4466
379	U1532	C	25	3	80	313.89	313.75	75.567	0.526	0.007	4448	4402	4466
379	U1532	C	25	3	90	313.99	313.85	76.734	0.529	0.007	4449	4403	4466
379	U1532	C	25	3	100	314.09	313.95	77.223	0.531	0.007	4450	4404	4467
379	U1532	C	25	3	110	314.19	314.04	77.15	0.53	0.007	4450	4404	4467
379	U1532	C	25	3	120	314.29	314.14	75.546	0.929	0.012	4451	4405	4467
379	U1532	C	25	4	10	314.7	314.53	76.361	1.431	0.019	4454	4409	4469
379	U1532	C	25	4	20	314.8	314.63	77.455	0.531	0.007	4454	4410	4469
379	U1532	C	25	4	30	314.9	314.73	77.568	0.531	0.007	4455	4411	4470
379	U1532	C	25	4	40	315	314.82	75.091	0.524	0.007	4455	4411	4470
379	U1532	C	25	4	50	315.1	314.92	74.895	0.523	0.007	4456	4412	4470
379	U1532	C	25	4	60	315.2	315.02	78.559	0.535	0.007	4456	4413	4471
379	U1532	C	25	4	70	315.3	315.11	78.362	0.534	0.007	4457	4414	4471
379	U1532	C	25	4	80	315.4	315.21	76.741	0.529	0.007	4458	4415	4471
379	U1532	C	25	4	90	315.5	315.31	77.911	0.533	0.007	4458	4416	4472
379	U1532	C	25	4	100	315.6	315.4	78.77	0.535	0.007	4459	4416	4472
379	U1532	C	25	4	110	315.7	315.5	77.497	0.531	0.007	4459	4417	4473
379	U1532	C	25	4	120	315.8	315.59	75.778	0.52	0.007	4460	4418	4473
379	U1532	C	25	4	130	315.9	315.69	75.241	0.519	0.007	4460	4419	4473
379	U1532	C	25	4	140	316	315.79	71.648	1.479	0.021	4461	4420	4474
379	U1532	C	25	5	10	316.2	315.98	76.691	1.437	0.019	4462	4422	4474
379	U1532	C	25	5	20	316.3	316.08	76.311	0.527	0.007	4463	4422	4475
379	U1532	C	25	5	30	316.4	316.17	76.425	0.527	0.007	4463	4423	4475
379	U1532	C	25	5	40	316.5	316.27	74.441	0.521	0.007	4464	4424	4475
379	U1532	C	25	5	50	316.6	316.37	74.371	0.521	0.007	4464	4425	4476
379	U1532	C	25	5	60	316.7	316.46	76.215	0.527	0.007	4465	4426	4476
379	U1532	C	25	5	70	316.8	316.56	77.712	0.532	0.007	4465	4427	4476
379	U1532	C	25	5	80	316.9	316.65	76.614	0.529	0.007	4466	4428	4477
379	U1532	C	25	5	90	317	316.75	75.724	0.526	0.007	4467	4429	4477
379	U1532	C	25	5	100	317.1	316.85	80.46	0.541	0.007	4467	4430	4477
379	U1532	C	25	5	110	317.2	316.94	80.76	0.542	0.007	4468	4431	4478
379	U1532	C	25	5	120	317.3	317.04	77.344	0.525	0.007	4468	4432	4478
379	U1532	C	25	5	130	317.4	317.14	75.374	0.519	0.007	4469	4433	4478
379	U1532	C	25	5	140	317.5	317.23	70.283	1.327	0.019	4469	4434	4479
379	U1532	C	25	6	10	317.7	317.43	76.543	1.435	0.019	4470	4436	4479
379	U1532	C	25	6	20	317.8	317.52	76.208	0.527	0.007	4471	4437	4480
379	U1532	C	25	6	30	317.9	317.62	77.831	0.532	0.007	4472	4438	4480
379	U1532	C	25	6	40	318	317.71	75.355	0.524	0.007	4472	4439	4480
379	U1532	C	25	6	50	318.1	317.81	75.221	0.524	0.007	4473	4441	4481
379	U1532	C	25	6	60	318.2	317.91	77.352	0.531	0.007	4473	4441	4481
379	U1532	C	25	6	70	318.3	318	77.825	0.532	0.007	4474	4443	4481
379	U1532	C	25	6	80	318.4	318.1	77.977	0.533	0.007	4474	4444	4482
379	U1532	C	25	6	90	318.5	318.2	78.831	0.536	0.007	4475	4445	4482
379	U1532	C	25	6	100	318.6	318.29	80.42	0.541	0.007	4476	4446	4482
379	U1532	C	25	6	110	318.7	318.39	81.507	0.544	0.007	4476	4447	4483
379	U1532	C	25	6	120	318.8	318.49	81.834	0.539	0.007	4477	4448	4483
379	U1532	C	25	6	130	318.9	318.58	81.638	0.954	0.012	4477	4450	4484
379	U1532	C	25	7	10	319.12	318.79	78.188	1.463	0.019	4478	4452	4484
379	U1532	C	25	7	20	319.22	318.89	81.131	0.542	0.007	4479	4453	4485
379	U1532	C	25	7	30	319.32	318.99	80.731	0.541	0.007	4480	4454	4485
379	U1532	C	25	7	40	319.42	319.08	78.858	0.535	0.007	4480	4456	4485
379	U1532	C	25	7	50	319.52	319.18	80.357	0.981	0.012	4481	4457	4486
379	U1532	C	26	1	10	319.8	319.8	68.27	1.293	0.019	4482	4461	4487
379	U1532	C	26	1	20	319.9	319.9	74.245	0.52	0.007	4483	4462	4487
379	U1532	C	26	1	30	320	320	78.075	0.532	0.007	4484	4463	4487
379	U1532	C	26	1	40	320.1	320.1	74.508	0.522	0.007	4484	4465	4488
379	U1532	C	26	1	50	320.2	320.2	74.648	0.522	0.007	4485	4466	4488
379	U1532	C	26	1	60	320.3	320.3	77.465	0.531	0.007	4485	4468	4488
379	U1532	C	26	1	70	320.4	320.4	76.295	0.527	0.007	4486	4469	4489
379	U1532	C	26	1	80	320.5	320.5	75.567	0.526	0.007	4486	4470	4489
379	U1532	C	26	1	90	320.6	320.6	74.577	0.522	0.007	4487	4472	4489
379	U1532	C	26	1	100	320.7	320.7	75.783	0.526	0.007	4487	4473	4490
379	U1532	C	26	1	110	320.8	320.8	75.533	0.525	0.007	4488	4475	4490
379	U1532	C	26	1	120	320.9	320.9	74.104	0.515	0.007	4489	4477	4490
379	U1532	C	26	1	130	321	321	71.991	0.508	0.007	4489	4478	4491
379	U1532	C	26	1	140	321.1	321.1	68.646	1.299	0.019	4490	4480	4491
379	U1532	C	26	2	10	321.3	321.3	67.077	1.272	0.019	4491	4484	4492
379	U1532	C	26	2	20	321.4	321.4	63.085	0.483	0.008	4491	4486	4492
379	U1532	C	26	2	30	321.5	321.5	51.518	0.442	0.009	4492	4488	4492
379	U1532	C	26	2	40	321.6	321.6	41.831	0.404	0.01	4493	4491	4493
379	U1532	C	26	2	50	321.7	321.7	43.068	0.409	0.009	4493	4493	4493
379	U1532	C	26	2	60	321.8	321.8	45.575	0.419	0.009	4493	4493	4493
379	U1532	C	26	2	70	321.9	321.9	47.195	0.426	0.009	4493	4493	4494
379	U1532	C	26	2	80	322	322	54.587	0.454	0.008	4494	4493	4494
379	U1532	C	26	2	90	322.1	322.1	56.101	0.46	0.008	4494	4493	4494
379	U1532	C	26	2	100	322.2	322.2	60.763	0.476	0.008	4494	4493	4495
379	U1532	C	26	2	110	322.3	322.3	62.01	0.48	0.008	4494	4493	4495
379	U1532	C	26	2	120	322.4	322.4	62.768	0.477	0.008	4494	4493	4495
379	U1532	C	26	2	130	322.5	322.5	63.161	0.478	0.008	4494	4493	4495
379	U1532	C	26	2	140	322.6	322.6	61.904	1.184	0.019	4495	4493	4496
379	U1532	C	26	3	10	322.8	322.8	66.94	1.27	0.019	4495	4493	4496
379	U1532	C	26	3	20	322.9	322.9	68.188	0.501	0.007	4495	4493	4497
379	U1532	C	26	3	30	323	323	69.055	0.503	0.007	4495	4493	4497
379	U1532	C	26	3	40	323.1	323.1	65.438	0.492	0.008	4495	4493	4497
379	U1532	C	26	3	50	323.2	323.2	66.021	0.494	0.007	4495	4494	4498
379	U1532	C	26	3	60	323.3	323.3	65.859	0.493	0.007	4496	4494	4498
379	U1532	C	26	3	70	323.4	323.4	65.772	0.493	0.007	4496	4494	4498
379	U1532	C	26	3	80	323.5	323.5	67.271	0.499	0.007	4496	4494	4498
379	U1532	C	26	3	90	323.6	323.6	67.464	0.499	0.007	4496	4494	4499
379	U1532	C	26	3	100	323.7	323.7	67.937	0.501	0.007	4496	4494	4499
379	U1532	C	26	3	110	323.8	323.8	67.603	0.499	0.007	4496	4494	4499
379	U1532	C	26	3	120	323.9	323.9	65.699	0.774	0.012	4497	4494	4500
379	U1532	C	26	4	10	324.3	324.3	64.212	1.223	0.019	4497	4494	4501
379	U1532	C	26	4	20	324.4	324.4	65.238	0.491	0.008	4497	4494	4501
379	U1532	C	26	4	30	324.5	324.5	67.345	0.498	0.007	4498	4494	4501
379	U1532	C	26	4	40	324.6	324.6	65.421	0.492	0.008	4498	4494	4502
379	U1532	C	26	4	50	324.7	324.7	65.028	0.49	0.008	4498	4494	4502
379	U1532	C	26	4	60	324.8	324.8	65.659	0.493	0.008	4498	4494	4502
379	U1532	C	26	4	70	324.9	324.9	65.009	0.491	0.008	4498	4494	4503
379	U1532	C	26	4	80	325	325	65.309	0.492	0.008	4498	4494	4503
379	U1532	C	26	4	90	325.1	325.1	63.837	0.487	0.008	4499	4494	4503
379	U1532	C	26	4	100	325.2	325.2	64.933	0.49	0.008	4499	4494	4504
379	U1532	C	26	4	110	325.3	325.3	64.783	0.49	0.008	4499	4494	4504
379	U1532	C	26	4	120	325.4	325.4	64.554	0.483	0.007	4499	4495	4504
379	U1532	C	26	4	130	325.5	325.5	63.901	0.481	0.008	4499	4495	4504
379	U1532	C	26	4	140	325.6	325.6	60.81	1.165	0.019	4499	4495	4505
379	U1532	C	26	5	10	325.8	325.8	64.204	1.223	0.019	4500	4495	4505
379	U1532	C	26	5	20	325.9	325.9	65.238	0.491	0.008	4500	4495	4506
379	U1532	C	26	5	30	326	326	65.565	0.492	0.008	4500	4495	4506
379	U1532	C	26	5	40	326.1	326.1	63.951	0.487	0.008	4500	4495	4506
379	U1532	C	26	5	50	326.2	326.2	63.691	0.486	0.008	4500	4495	4507
379	U1532	C	26	5	60	326.3	326.3	64.902	0.49	0.008	4501	4495	4507
379	U1532	C	26	5	70	326.4	326.4	63.839	0.487	0.008	4501	4495	4507
379	U1532	C	26	5	80	326.5	326.5	63.747	0.487	0.008	4501	4495	4507
379	U1532	C	26	5	90	326.6	326.6	63.627	0.486	0.008	4501	4495	4508
379	U1532	C	26	5	100	326.7	326.7	64.693	0.49	0.008	4501	4495	4508
379	U1532	C	26	5	110	326.8	326.8	64.967	0.491	0.008	4501	4495	4508
379	U1532	C	26	5	120	326.9	326.9	62.208	0.475	0.008	4502	4495	4509
379	U1532	C	26	5	130	327	327	60.828	0.47	0.008	4502	4495	4509
379	U1532	C	26	5	140	327.1	327.1	60.373	1.157	0.019	4502	4495	4509
379	U1532	C	26	6	10	327.3	327.3	65.075	1.238	0.019	4502	4496	4510
379	U1532	C	26	6	20	327.4	327.4	65.481	0.491	0.008	4502	4496	4510
379	U1532	C	26	6	30	327.5	327.5	63.885	0.486	0.008	4503	4496	4510
379	U1532	C	26	6	40	327.6	327.6	58.921	0.469	0.008	4503	4496	4511
379	U1532	C	26	6	50	327.7	327.7	57.115	0.463	0.008	4503	4496	4511
379	U1532	C	26	6	60	327.8	327.8	55.429	0.457	0.008	4503	4496	4511
379	U1532	C	26	6	70	327.9	327.9	53.723	1.044	0.019	4503	4496	4512
379	U1532	C	27	1	10	329.3	329.3	53.614	1.042	0.019	4506	4497	4516
379	U1532	C	27	1	20	329.4	329.4	63.881	0.486	0.008	4506	4497	4516
379	U1532	C	27	1	30	329.5	329.5	66.868	0.496	0.007	4506	4497	4516
379	U1532	C	27	1	40	329.6	329.6	66.478	0.495	0.007	4506	4497	4517
379	U1532	C	27	1	50	329.7	329.7	66.698	0.496	0.007	4506	4497	4517
379	U1532	C	27	1	60	329.8	329.8	68.915	0.504	0.007	4506	4497	4517
379	U1532	C	27	1	70	329.9	329.9	68.172	0.501	0.007	4507	4497	4518
379	U1532	C	27	1	80	330	330	67.681	0.5	0.007	4507	4497	4518
379	U1532	C	27	1	90	330.1	330.1	68.831	0.504	0.007	4507	4497	4518
379	U1532	C	27	1	100	330.2	330.2	69.84	0.507	0.007	4507	4497	4519
379	U1532	C	27	1	110	330.3	330.3	70.973	0.511	0.007	4507	4497	4519
379	U1532	C	27	1	120	330.4	330.4	70.038	0.502	0.007	4507	4498	4519
379	U1532	C	27	1	130	330.5	330.5	68.058	0.495	0.007	4508	4498	4519
379	U1532	C	27	1	140	330.6	330.6	65.625	1.247	0.019	4508	4498	4520
379	U1532	C	27	2	10	330.8	330.8	68.099	1.29	0.019	4508	4498	4520
379	U1532	C	27	2	20	330.9	330.9	69.781	0.506	0.007	4508	4498	4521
379	U1532	C	27	2	30	331	331	71.181	0.51	0.007	4508	4498	4521
379	U1532	C	27	2	40	331.1	331.1	68.605	0.502	0.007	4509	4498	4521
379	U1532	C	27	2	50	331.2	331.2	69.101	0.504	0.007	4509	4498	4522
379	U1532	C	27	2	60	331.3	331.3	71.975	0.514	0.007	4509	4498	4522
379	U1532	C	27	2	70	331.4	331.4	70.919	0.51	0.007	4509	4498	4522
379	U1532	C	27	2	80	331.5	331.5	69.514	0.506	0.007	4509	4498	4522
379	U1532	C	27	2	90	331.6	331.6	69.301	0.505	0.007	4509	4498	4523
379	U1532	C	27	2	100	331.7	331.7	70.787	0.51	0.007	4510	4498	4523
379	U1532	C	27	2	110	331.8	331.8	70.673	0.51	0.007	4510	4499	4523
379	U1532	C	27	2	120	331.9	331.9	67.178	0.787	0.012	4510	4499	4524
379	U1532	C	27	3	10	332.3	332.3	70.596	1.333	0.019	4511	4499	4525
379	U1532	C	27	3	20	332.4	332.4	71.968	0.513	0.007	4511	4499	4525
379	U1532	C	27	3	30	332.5	332.5	71.231	0.511	0.007	4511	4499	4525
379	U1532	C	27	3	40	332.6	332.6	68.758	0.503	0.007	4511	4499	4526
379	U1532	C	27	3	50	332.7	332.7	69.581	0.506	0.007	4511	4499	4526
379	U1532	C	27	3	60	332.8	332.8	71.952	0.514	0.007	4511	4499	4526
379	U1532	C	27	3	70	332.9	332.9	70.795	0.51	0.007	4512	4499	4527
379	U1532	C	27	3	80	333	333	71.504	0.513	0.007	4512	4499	4527
379	U1532	C	27	3	90	333.1	333.1	71.531	0.513	0.007	4512	4499	4527
379	U1532	C	27	3	100	333.2	333.2	73.427	0.519	0.007	4512	4500	4527
379	U1532	C	27	3	110	333.3	333.3	72.627	0.516	0.007	4512	4500	4528
379	U1532	C	27	3	120	333.4	333.4	69.928	0.501	0.007	4512	4500	4528
379	U1532	C	27	3	130	333.5	333.5	70.408	0.844	0.012	4513	4500	4528
379	U1532	C	27	4	10	333.79	333.79	66.997	1.271	0.019	4513	4500	4529
379	U1532	C	27	4	20	333.89	333.89	64.995	0.49	0.008	4513	4500	4529
379	U1532	C	27	4	30	333.99	333.99	70.371	0.508	0.007	4513	4500	4530
379	U1532	C	27	4	40	334.09	334.09	69.578	0.506	0.007	4513	4500	4530
379	U1532	C	27	4	50	334.19	334.19	70.485	0.509	0.007	4513	4500	4530
379	U1532	C	27	4	60	334.29	334.29	71.052	0.511	0.007	4514	4500	4530
379	U1532	C	27	4	70	334.39	334.39	70.802	0.51	0.007	4514	4500	4531
379	U1532	C	27	4	80	334.49	334.49	70.611	0.51	0.007	4514	4500	4531
379	U1532	C	27	4	90	334.59	334.59	70.494	0.509	0.007	4514	4501	4531
379	U1532	C	27	4	100	334.69	334.69	72.601	0.872	0.012	4514	4501	4532
379	U1532	C	27	5	10	334.91	334.91	71.721	1.352	0.019	4515	4501	4532
379	U1532	C	27	5	20	335.01	335.01	71.448	0.511	0.007	4515	4501	4533
379	U1532	C	27	5	30	335.11	335.11	71.905	0.513	0.007	4515	4501	4533
379	U1532	C	27	5	40	335.21	335.21	68.985	0.504	0.007	4515	4501	4533
379	U1532	C	27	5	50	335.31	335.31	69.751	0.506	0.007	4515	4501	4534
379	U1532	C	27	5	60	335.41	335.41	69.217	0.804	0.012	4516	4501	4534
379	U1532	C	28	1	10	338.9	338.9	60.826	1.165	0.019	4521	4504	4544
379	U1532	C	28	1	20	339	339	66.755	0.496	0.007	4522	4504	4544
379	U1532	C	28	1	30	339.1	339.1	70.838	0.509	0.007	4522	4504	4545
379	U1532	C	28	1	40	339.2	339.2	71.185	0.511	0.007	4522	4504	4545
379	U1532	C	28	1	50	339.3	339.3	70.505	0.509	0.007	4522	4504	4545
379	U1532	C	28	1	60	339.4	339.4	72.919	0.517	0.007	4522	4505	4546
379	U1532	C	28	1	70	339.5	339.5	68.417	0.802	0.012	4523	4505	4546
379	U1532	C	28	1	80	339.6	339.6	59.511	0.999	0.017	4523	4505	4546
379	U1532	C	29	1	0	348.4	348.4	73.763	4.294	0.058	4537	4513	4569
379	U1532	C	29	1	10	348.5	348.5	74.453	1.399	0.019	4537	4513	4570
379	U1532	C	29	1	20	348.6	348.6	76.698	0.528	0.007	4538	4513	4570
379	U1532	C	29	1	30	348.7	348.7	76.445	0.527	0.007	4538	4513	4570
379	U1532	C	29	1	40	348.8	348.8	73.961	0.52	0.007	4538	4513	4570
379	U1532	C	29	1	50	348.9	348.9	73.515	0.518	0.007	4538	4513	4571
379	U1532	C	29	1	60	349	349	76.775	0.529	0.007	4538	4513	4571
379	U1532	C	29	1	70	349.1	349.1	78.329	0.534	0.007	4538	4514	4571
379	U1532	C	29	1	80	349.2	349.2	76.534	0.529	0.007	4539	4514	4571
379	U1532	C	29	1	90	349.3	349.3	75.544	0.526	0.007	4539	4514	4572
379	U1532	C	29	1	100	349.4	349.4	77.15	0.53	0.007	4539	4514	4572
379	U1532	C	29	1	110	349.5	349.5	76.317	0.528	0.007	4539	4514	4572
379	U1532	C	29	1	120	349.6	349.6	74.958	0.518	0.007	4539	4514	4572
379	U1532	C	29	1	130	349.7	349.7	72.538	0.51	0.007	4539	4514	4572
379	U1532	C	29	1	140	349.8	349.8	72.054	1.357	0.019	4540	4514	4573
[truncated: 794 more rows]
